# Supplementary material for: Taxonomic revision of Hopliancistrus Isbrücker & Nijssen, 1989 (Siluriformes, Loricariidae) with redescription of Hopliancistrus tricornis and description of four new species
Source: PLoS One. 2021 Jan 20;16(1):e0244894. doi: 10.1371/journal.pone.0244894 (PMC7817055; doi:10.1371/journal.pone.0244894)
Supplement: S1 Table — (XLSX) [file pone.0244894.s001.xlsx]

## Sheet: Hopliancistrus tricornis
Measurement	INPA 45418	INPA 6775(1)	INPA 6775(2)	INPA 6775(3)	INPA 6775(4)	INPA 6775(5)	INPA 6775(6)	MZUSP22007HOLOTYPE	MZUSP24304(1)Parátype	MZUSP24304(2)Parátype	MZUSP24304(3)Parátype	MZUSP27664(1)P	MZUSP27664(2)P	MZUSP27664(3)P	MZUSP27664(4)P	MZUSP27664(5)P	MZUSP34277	MNRJ35602(1)	MNRJ35602(2)	MNRJ35602(3)	MNRJ35602(4)	MNRJ35602(5)	MNRJ35602(6)	MNRJ35602(7)	MNRJ35602(8)	MNRJ35602(9)	MNRJ35602(10)	MNRJ35603(1)	MNRJ35603(2)	MNRJ35603(3)	MNRJ35603(4)	MNRJ35603(5)	MNRJ35603(6)	MNRJ35603(7)	MNRJ35603(8)	MNRJ35603(9)	MNRJ35603(10)	MNRJ35603(11)	MNRJ35603(12)	MNRJ35603(13)	MNRJ35603(14)	MNRJ35603(15)	MNRJ35603(16)	MNRJ35604(1)	MNRJ35604(2)	INPA 6898	Média	SD	Min
Standard length (mm)	81.28	124.73	102.59	109.54	91.1	109.39	69.44	104.1	76.78	75.22	72.06	96.02	93.12	81.6	71.17	71.57	88.59	104.25	98.71	79.72	75.4	75.46	76.62	78.64	61.14	79.1	70.58	88.72	88.39	83.91	73.61	69.9	85.55	71.02	72.53	68.62	62.22	69.54	82.72	69.06	67.25	72.6	63.83	74.99	88.17	81.85	81.5739	14.0377	61.14
% do standard length
Predorsal length	44.3159	43.4939	46.486	44.5682	43.6992	45.644	44.0956	45.4563	44.3345	42.2361	46.5584	45.7925	47.0898	46.1029	45.8339	44.0687	46.9353	44.0863	44.3623	44.9824	47.5464	46.7267	45.0927	45.7655	45.2077	45.3982	45.5086	45.1533	44.5978	45.8825	45.5373	45.8941	45.2951	45.0577	46.1051	44.7974	45.9177	44.8663	45.3941	44.9899	44.5651	46.1983	45.9032	48.6998	46.1155	44.9603	45.3765	1.12874	42.2361
Head length	35.593	36.5349	37.9472	36.5255	36.18	37.8919	35.8871	36.4745	36.1292	34.8445	37.9267	37.4609	37.6396	37.5123	36.3355	35.5316	37.16	36.7194	36.2375	36.0763	38.2095	37.0527	36.4265	37.6017	37.6676	37.3704	36.4834	36.4743	36.2032	37.1827	37.6172	37.3534	36.3881	37.1585	37.0192	36.2722	36.9335	36.9284	37.222	36.9099	36.2677	36.9697	37.8035	40.5787	37.4957	36.5913	36.9302	0.909424	34.8445
Cleithral width	33.5876	33.0073	35.8709	34.5536	34.4896	36.4019	35.3543	33.8617	35.1915	33.5948	36.2059	35.1489	35.771	36.0784	34.6354	34.5396	35.2749	34.8106	34.3329	34.3954	34.9469	34.8927	34.7037	35.0585	35.7704	34.9052	34.1457	32.9238	33.0128	33.7743	34.2752	34.2203	33.2203	33.5258	34.0135	33.4596	34.1369	33.2902	33.2447	34.8827	33.4572	33.719	35.7982	36.0048	34.9552	37.4099	34.5838	1.03681	32.9238
Cleithral process width	31.4961	31.484	33.9214	32.4265	32.3161	33.5588	33.5974	32.0077	33.9411	31.1087	34.1799	32.5453	33.7951	34.1667	32.6542	33.0306	33.243	32.1823	32.2764	32.5263	32.8647	32.8386	32.9157	32.1719	33.2843	32.5032	32.0629	30.9964	30.8406	31.5338	31.9522	32.3605	30.9527	31.118	32.2625	31.1571	32.2726	31.1763	30.4642	32.7976	31.1227	31.7769	33.4169	33.3244	31.9383	35.1985	32.4296	1.05494	30.4642
Pectoral-Pelvic origin length	24.2372	23.6832	24.71	23.8908	27.7497	25.4319	27.5634	23.2757	24.5767	25.1263	24.9514	24.9323	23.6469	24.4608	25.0808	24.6193	24.2578	26.4365	26.1878	24.5861	23.0637	24.8741	24.6933	23.5885	25.7605	24.7788	22.5985	24.4026	23.962	24.7646	25.146	24.9785	22.7002	22.6133	23.4799	23.244	22.8865	23.6555	23.1746	23.4868	23.8067	24.3113	24.4556	23.9099	26.6531	28.3445	24.5378	1.30895	22.5985
Pectoral-spine length	25.7259	26.7939	29.6618	26.7482	28.7706	28.147	29.3203	29.9039	28.7835	28.6626	29.5171	29.6813	29.1022	28.3088	29.8721	28.1403	29.4164	27.53	29.3486	29.2148	27.3475	28.5582	26.8337	28.5478	27.7723	28.0657	27.9824	27.8855	29.5395	25.8253	25.1053	26.681	27.3057	28.2174	27.368	26.5666	27.0492	25.9275	27.5991	26.9621	26.29	27.4105	25.4426	29.804	25.7911	27.7092	27.8747	1.33242	25.1053
Pelvic-anal origin length	24.0157	23.5308	24.2421	23.2792	24.5664	25.761	21.9902	24.8415	24.9023	24.8604	24.0494	25.3281	25.1289	26.4093	23.8584	23.6691	24.8222	23.3669	22.7839	23.4446	23.6737	22.4225	22.7225	22.7365	21.6389	22.4905	22.0459	23.8165	23.1248	24.3952	23.4071	21.9456	23.121	22.9794	23.4524	22.3841	23.5776	22.8933	22.0745	21.8071	21.6654	23.168	22.1996	22.7764	23.6021	23.9585	23.455	1.12947	21.6389
Pelvic-spine length	21.1122	22.9536	23.0042	22.8592	24.5115	22.6163	24.5536	24.6398	24.9935	23.3449	24.0216	24.3595	23.8187	25.2206	22.6359	24.1721	25.0593	23.6451	24.4859	24.5484	23.8064	24.238	22.579	24.1734	23.9941	22.6296	22.726	22.1371	23.3397	21.8687	23.6109	22.5608	23.0041	22.5148	23.2318	22.9088	24.1884	23.0802	21.2887	20.9528	22.7658	22.2865	22.3719	24.6433	23.8176	24.2761	23.3815	1.05635	20.9528
Postanal length	28.5679	24.998	24.8952	27.4055	27.2667	24.6183	26.9585	26.9837	26.856	28.7025	26.4641	26.13	26.0846	26.7279	27.1884	26.9666	28.2763	28.6043	27.3934	29.0391	25.7029	28.0148	26.8598	27.4034	27.6415	28.1922	28.2941	27.0627	28.2611	26.9694	27.8495	28.1259	27.9486	27.3726	27.5059	27.6596	28.8814	27.3368	27.3453	26.7883	27.9405	27.2727	26.4766	26.1768	27.084	25.0947	27.2041	1.04774	24.6183
Anal-fin spine length	7.33268	7.00714	9.41612	9.52164	7.87047	10.5768	10.4983	10.6052	9.61188	8.37543	8.71496	10.6228	8.90249	10.5147	9.52649	9.47324	10.3398	8.89209	9.26958	8.25389	9.82759	8.34879	9.47533	9.53713	9.74812	8.59671	8.33097	9.07349	8.90372	8.15159	8.84391	10.1431	9.0941	9.75781	8.4241	8.33576	8.3253	8.71441	9.13926	8.38401	9.05576	8.47107	9.82297	9.70796	9.36827	9.50519	9.13939	0.851265	7.00714
Dorsal spine length	21.1983	21.5826	22.624	21.7364	22.6784	22.0953	23.6175	21.8348	24.6288	22.9194	22.8698	23.443	23.1851	25.3554	20.9639	23.4037	23.4789	21.458	22.3787	23.0808	21.5385	22.6743	21.0911	23.4232	22.9146	21.8205	22.8252	21.3481	21.835	21.0344	22.3475	21.774	22.3495	21.3461	22.046	22.7485	22.9669	21.5272	22.2437	22.7049	21.7249	22.0661	22.9829	22.9231	23.0237	24.3616	22.4821	0.963438	20.9639
Dorsal-fin base length	25.7013	25.7196	27.0787	25.1963	24.753	24.4629	26.1377	22.0269	24.5897	25.113	26.5334	25.7446	25.3651	26.9363	25.6007	26.2959	24.9802	23.5108	24.263	23.8836	24.8011	25.3379	24.6933	23.2579	24.174	23.0341	25.0213	23.3995	23.4076	23.7636	24.82	23.3476	24.3834	24.8662	23.9763	24.3224	25.4098	25.0935	23.1625	24.6018	23.7621	24.2287	24.2519	24.4166	24.0218	27.8314	24.7235	1.15651	22.0269
Dorsal-adipose distance	12.0325	12.8117	10.8295	13.5019	10.6257	11.9755	11.0887	15.7925	10.211	12.2308	8.22925	12.1433	13.1014	12.6471	12.2102	12.0861	13.0602	12.0767	10.9817	11.0135	11.3926	10.9594	10.8196	10.8469	8.50507	11.1631	10.4421	12.7142	13.859	12.43	12.4032	13.2475	11.6891	12.3346	11.0575	13.0137	11.2504	11.4323	11.9318	9.75963	10.7212	10.9091	10.0266	12.0283	10.5365	11.7776	11.65	1.33667	8.22925
Caudal peduncle depth	9.90404	10.7833	11.3071	10.9458	10.4391	11.2076	10.5847	10.7301	10.9273	9.99734	11.0186	10.9456	10.61	10.9436	10.3836	10.3675	11.2428	10.2542	10.3232	9.85951	10.8355	10.3366	10.402	10.0966	10.5823	10.2655	10.2154	9.6596	10.2953	10.3206	10.3926	10.4006	10.7656	10.4478	10.6714	10.6092	10.3182	10.0949	10.4449	10.5995	10.0967	10.8127	10.998	11.2148	10.6499	11.3134	10.5568	0.399509	9.6596
Adipose-spine length	7.51722	6.29359	7.80778	6.77378	8.40834	6.61852	7.24366	6.54179	8.56994	8.24249	8.96475	7.45678	8.18299	8.21078	7.68582	6.86042	6.62603	7.22302	8.08429	8.27898	8.03714	8.90538	8.11798	7.79502	8.47236	8.59671	8.20346	6.88683	7.48954	6.80491	6.72463	7.71102	7.0602	8.12447	7.70716	8.4232	8.96818	6.93126	7.57979	8.5433	8.22305	8.09917	8.20931	6.5342	8.50629	7.58705	7.73549	0.736829	6.29359
Adipose-Caudal length	21.8381	21.8873	22.5461	21.9828	23.4687	21.5925	22.6959	20.7205	23.2222	23.4645	23.758	21.1623	21.4884	22.549	22.917	22.8448	22.5195	22.964	23.2803	23.3317	23.1034	22.1309	24.2756	23.385	24.0268	23.2617	24.3553	23.6136	22.446	23.4537	22.3883	23.1044	24.0795	22.4866	23.149	22.3404	23.9151	22.2893	23.5131	23.6171	23.8364	25.0138	23.8446	22.323	22.037	22.8955	22.9374	0.892045	20.7205
Body depth at dorsal-fin origin	17.4459	18.039	18.4618	16.9984	15.6751	18.7951	15.8554	14.7262	15.4988	14.0654	17.4716	14.7886	16.3123	15.5392	15.47	16.2498	16.8303	17.3141	17.8401	17.0723	18.8329	18.4204	17.2018	16.8235	15.3746	18.1795	15.7693	16.6817	16.4951	16.9706	18.1769	16.4092	16.9608	16.1645	18.0477	16.0012	16.1845	16.8105	16.7795	16.073	15.6729	17.4518	18.4866	19.0825	16.8992	18.3018	16.8413	1.19025	14.0654
Body width at dorsal-fin origin	30.315	28.9746	29.9054	30.1808	27.7936	31.1637	29.7811	30.0288	29.7213	28.6227	31.1685	29.8479	29.6607	32.598	28.8183	29.4956	30.9177	27.0983	30.3313	27.3959	28.0769	28.8232	29.196	26.5514	27.3798	28.7484	26.7073	27.4234	27.7407	29.043	27.3604	26.7239	28.2174	27.1895	29.96	27.2952	27.7563	27.8976	26.4386	28.0626	26.8996	28.7879	29.4376	28.9639	26.2448	31.2156	28.7383	1.50449	26.2448
Body width at anal-fin origin	16.1786	17.3254	18.0329	18.4134	16.3996	19.3436	15.769	15.9942	15.4988	15.1821	16.1671	16.3508	17.2036	16.4583	16.9172	16.3476	17.1577	16.048	16.0166	15.6297	16.5385	16.2603	15.8053	14.9034	15.3909	15.8028	14.8484	15.8251	15.6692	16.0052	15.2968	15.1359	16.7271	15.8969	16.2691	15.6514	15.3809	15.0992	14.9178	16.1164	15.3606	16.2121	15.9173	16.8556	16.0259	17.5809	16.1723	0.924546	14.8484
Postdorsal length	32.8494	33.5284	31.816	34.4349	33.6663	32.6264	33.3381	34.6974	33.0425	33.8474	23.078	31.5039	32.1198	32.8186	32.6402	33.3659	35.399	34.1775	33.33	33.1912	32.5332	32.2688	33.1637	32.3627	31.2234	33.3628	33.3806	35.1555	35.0605	34.2391	33.1477	34.3491	33.5009	32.6387	34.2065	34.8586	34.0405	33.8079	34.0184	32.5804	32.7732	34.449	33.4169	33.1644	31.8929	33.8302	33.1499	1.79793	23.078
Anus-anal fin length	6.12697	7.03119	6.64782	7.4402	7.44237	6.61852	5.93318	6.66667	7.11123	6.99282	6.32806	5.79046	6.27148	7.27941	6.06997	6.80453	7.30331	6.14868	5.46044	5.83292	5.51724	5.48635	4.86818	4.794	5.2666	4.65234	5.39813	6.60505	5.46442	5.9826	5.39329	4.33476	5.63413	6.02647	5.87343	5.04226	5.86628	5.99655	5.34333	5.35766	5.71004	5.50964	6.29798	4.80064	5.72757	6.70739	5.97732	0.779389	4.33476
% of Head length
Orbital diameter	18.8386	15.4268	15.849	16.8708	17.5364	15.2955	19.9839	17.1188	19.3583	19.3438	18.1486	16.5972	17.8031	17.968	18.7935	19.5438	17.7096	15.8046	15.8792	17.5243	17.1815	17.8469	17.234	17.1458	16.9779	17.1854	18.2136	16.6255	16.875	15.1923	16.2152	18.0391	16.1259	16.9761	16.4246	17.7581	18.3203	16.3941	15.2972	17.0263	18.0812	15.7973	17.2814	15.8725	15.6382	18.2972	17.2047	1.21369	15.1923
Snout length	58.9354	59.5567	61.8546	60.11	62.1056	59.807	61.1156	58.3619	58.832	58.1457	58.434	60.2168	58.4308	57.5629	58.3913	58.0024	59.4775	58.9603	61.0847	60.0834	63.6237	61.5165	61.77	61.9209	61.5284	61.8742	61.9029	60.3523	62.75	65.4167	61.8274	64.4964	64.2146	62.9784	62.0112	63.9614	63.7946	63.2399	63.1049	62.652	63.3866	63.0402	63.4894	62.6356	62.0085	58.8982	61.2579	2.05774	57.5629
Internares width	12.5821	12.1352	14.7958	13.7966	13.926	11.918	12.6404	14.4324	13.6265	14.3075	14.27	14.7067	14.2083	13.035	12.4903	16.28	12.5759	12.4608	12.189	12.4826	12.7733	12.7325	12.4686	10.8556	12.0278	12.6522	12.0388	11.9901	13.1562	13.0128	13.8678	12.7537	12.3032	13.0352	13.5196	13.5396	13.3159	13.3178	12.2118	13.2601	14.7191	11.848	12.8471	12.0605	11.5547	13.1886	13.0415	1.02759	10.8556
Interorbital width	32.3885	34.7817	37.2207	35.5661	35.9527	35.006	35.6742	34.3429	35.8327	34.2617	34.9433	35.8076	34.465	32.4404	32.3666	34.4868	33.3536	34.2476	33.2681	32.4409	34.016	32.618	32.7481	33.0741	32.3925	31.0555	33.0097	33.0964	35	36.1218	35.3557	35.1206	36.4921	35.3164	34.4879	34.2708	34.7258	34.8131	36.9601	34.2095	35.5884	36.699	34.6457	33.7167	33.9383	34.1235	34.4009	1.39461	31.0555
Head depth	44.2793	45.2052	44.8497	44.8638	43.0825	44.8492	43.0177	41.6908	42.6099	41.8543	44.0907	41.7848	42.0257	43.5805	42.3047	45.1042	43.8943	44.2529	44.4227	44.089	47.1017	46.4235	45.4317	42.6108	42.2058	44.4858	43.1456	42.5834	43.2188	44.6154	46.0816	42.8571	44.7478	41.152	44.73	43.0695	42.7763	42.5234	43.748	42.7226	41.3694	45.1937	44.9233	44.2327	41.954	45.7095	43.7275	1.42533	41.152
Dentary tooth row length	19.7027	19.7937	20.8836	19.3202	19.6299	21.158	20.9872	19.9895	19.1781	20.2594	19.1365	19.4607	21.398	19.7975	19.4509	22.0606	19.8056	23.2497	22.3651	22.6008	22.3186	21.7811	23.7191	22.8272	22.2319	21.1096	21.9417	21.848	22.2812	23.109	21.6685	21.9073	22.1651	21.978	22.3836	21.4946	22.5849	21.1059	20.786	22.7148	21.8532	22.0566	23.5392	22.3792	20.9014	20.8013	21.3851	1.26166	19.1365
Premaxillary tooth row length	19.4953	19.7498	21.3717	19.6201	19.8726	20.6031	20.3852	20.0158	19.6828	20.4884	19.9049	19.2105	20	18.9481	19.5669	20.5663	20.079	21.9436	21.8619	22.6356	23.0476	22.8183	23.5399	22.7596	22.3187	22.0907	22.7573	22.3424	21.4688	21.25	21.9213	22.2137	21.9081	21.8264	22.1974	22.8204	22.5413	21.69	21.6629	21.5379	23.3702	22.9881	23.1662	22.3135	22.6558	20.2337	21.4226	1.30006	18.9481
Head width	97.4075	98.0689	100.128	100.45	98.5437	99.0591	96.6292	94.5747	98.2696	95.0019	96.7069	98.9436	101.312	99.412	98.7626	97.7979	96.9623	102.273	98.714	103.268	97.7091	100.715	99.1043	97.6666	95.6578	92.0501	96.9709	93.6959	96.8438	92.3397	98.6638	100.843	101.156	94.316	95.568	94.777	96.9974	94.3536	88.5028	94.3507	97.13	97.9881	95.9387	96.5823	100.181	101.937	97.4853	2.91595	88.5028
Eye-nare length	10.5427	10.9941	12.8179	12.172	12.1663	11.4113	11.9181	10.561	11.788	11.3697	10.9038	11.8154	10.7275	11.6955	10.2475	12.4263	11.7558	11.5726	11.7976	12.5869	11.8362	11.8383	11.1071	12.073	11.333	10.8593	12.0777	12.1755	13.75	13.2051	13.3983	13.4431	13.8452	14.0205	13.1844	13.2182	13.7946	13.785	13.5758	13.3386	12.6281	13.152	13.3029	12.6191	11.9177	11.8197	12.2298	1.02434	10.2475
Interbranchial distance	52.99	51.6568	52.2476	51.7621	50.9405	50.1568	54.6549	51.093	51.2978	54.2159	50.6769	48.7073	52.6106	50.4084	50.232	53.8734	52.1264	54.7283	56.9472	57.267	54.5991	56.6524	57.0405	55.8674	58.9231	57.1719	58.7961	56.1805	57.0938	56.3462	56.4103	55.8024	57.7899	58.6207	58.5475	58.0956	58.3986	57.9829	56.0572	61.3182	57.9336	57.6006	62.7849	53.467	56.4731	54.7913	55.203	3.21455	48.7073
Lower lip width	63.0487	59.9517	59.7483	58.6353	61.1044	61.8335	66.7737	69.0018										68.2602	68.1297	66.7942	65.0469	65.1645	67.8968	72.0663	68.3891	66.6779	67.0291	66.0692	69.2188	72.0192	70.5309	65.7602	70.2538	64.9488	68.4544	68.7826	70.6701	67.9128	67.8467	65.2413	68.7577	68.3681	69.2913	65.0016	63.2486	60.5676	66.4458	3.46982	58.6353
Lower lip length	14.4487	15.2074	16.7994	14.1715	17.3544	17.2014	18.2183	16.3287										15.883	16.5781	16.4117	16.8691	17.0959	15.5858	16.5032	16.5002	15.2909	14.8738	15.4203	16.8125	18.7179	18.346	14.707	15.5798	15.6499	15.9032	17.8787	16.3621	16.433	15.8818	13.8878	17.7532	17.6602	17.3643	15.1824	16.9389	18.1636	16.3774	1.21435	13.8878
Counts
Premaxillary teeth	31	51	48	39	50	41	41	56	44	41	46	49	54	38	42	38	51	34	34	44	33	34	36	37	36	35	32	35	35	39	39	29	44	34	34	36	28	31	47	26	39	38	31	31	40	50	39.1522	7.26014	26
Dentary teeth	33	54	48	44	50	45	39	59	49	42	44	56	57	49	44	46	53	38	39	44	36	34	42	36	37	37	37	36	33	49	42	35	49	37	40	36	31	32	49	30	36	38	37	34	43	48	41.8913	7.39438	30
Total lateral median plates	24	24	24	24	24	23	25	25	24	25	24	24	25	24	24	24	25	24	24	24	24	24	24	23	24	24	24	25	24	24	24	24	24	24	24	24	24	24	24	24	24	24	24	25	24	24	24.1087	0.433501	23
Plates between anal and caudal fins	9	9	9	9	10	8	10	9	9	9	9	9	9	9	9	9	9	9	10	10	9	9	9	9	9	9	9	9	10	9	10	9	9	9	9	9	9	9	9	9	9	9	9	9	9	9	9.1087	0.378785	8
Plates between dorsal and adipose fins	4	4	4	5	4	4	4	5	4	4	4	4	4	4	4	4	5	4	4	4	4	4	4	4	4	4	3	4	5	4	5	4	4	4	4	5	4	4	5	3	4	4	4	5	5	4	4.15217	0.469865	3
Predorsal plates	3	3	3	3	3	3	4	3	3	3	3	3	3	3	4	3	4	4	4	4	4	4	4	2	3	3	4	4	4	4	4	4	4	4	4	4	4	4	4	4	4	4	4	4	4	3	3.58696	0.540621	2
NRD	I+7	I+7	I+7	I+7	I+7	I+7	I+7	I+7	I+7	I+7	I+7	I+7	I+7	I+7	I+7	I+7	I+7	I+7	I+7	I+7	I+7	I+7	I+7	I+7	I+7	I+7	I+7	I+7	I+7	I+7	I+7	I+7	I+7	I+7	I+7	I+7	I+7	I+7	I+7	I+6	I+7	I+7	I+7	I+7	I+7	I+7
NRP	I+6	I+6	I+6	I+6	I+6	I+6	I+6	I+6	I+6	I+6	I+6	I+6	I+6	I+6	I+6	I+6	I+6	I+6	I+6	I+6	I+6	I+6	I+6	I+6	I+6	I+6	I+6	I+6	I+6	I+6	I+6	I+6	I+6	I+6	I+6	I+6	I+6	I+6	I+6	I+6	I+6	I+6	I+6	I+6	I+6	I+6
NRPv	i+5	i+5	i+5	i+5	i+5	i+5	i+5	i+5	i+5	i+5	i+5	i+5	i+5	i+5	i+5	i+5	i+5	i+5	i+5	i+5	i+5	i+5	i+5	i+5	i+5	i+5	i+5	i+5	i+5	i+5	i+5	i+5	i+5	i+5	i+5	i+5	i+5	i+5	i+5	i+5	i+5	i+5	i+5	i+5	i+5	i+5
NRA	i+4	i+4	i+4	i+4	i+4	i+4	i+4	i+4	i+4	i+4	i+4	i+4	i+4	i+4	i+4	i+4	i+4	i+4	i+4	i+4	i+4	i+4	i+4	i+4	i+4	i+4	i+4	i+4	i+4	i+4	i+4	i+4	i+4	i+4	i+4	i+4	i+4	i+4	i+4	i+4	i+4	i+4	i+4	i+3	i+4	i+4
NRC	i+14+i	i+14+i	i+14+i	i+14+i	i+14+i	i+14+i	i+14+i	i+14+i	i+14+i	i+14+i	i+14+i	i+14+i	i+14+i	i+14+i	i+14+i	i+14+i	i+14+i	i+14+i	i+14+i	i+14+i	i+14+i	i+14+i	i+14+i	i+14+i	i+14+i	i+14+i	i+14+i	i+14+i	i+14+i	i+14+i	i+14+i	i+14+i	i+14+i	i+14+i	i+14+i	i+14+i	i+14+i	i+14+i	i+14+i	i+14+i	i+14+i	i+14+i	i+14+i	i+14+i	i+14+i	i+14+i
[truncated: 2 more columns]

## Sheet: Hopliancistrus munduruku
Measurement	MZUSP97273(1)	MZUSP97273(2)	MZUSP97273(3)	MZUSP97506	MZUSP97359(1)	MZUSP97359(2)	MZUSP97359(3)	MZUSP97359(4)	INPA MZUSP97359(5)	INPA 35270(1)	INPA 35270(2)	MZUSP97359(8)	MZUSP97359(10)	MZUSP97113(1)	MZUSP97113(2)	MZUSP97113(3)	INPA 35271(1)	INPA 35271(2)	MZUSP97209(1)H	MZUSP97209(2)	MZUSP97209(3)	MZUSP97209(4)	MZUSP97209(5)	MZUSP97209(6)	MZUSP97209(7)	MZUSP96944(1)	MZUSP96944(2)	MZUSP96964(1)	MZUSP96964(2)	MZUSP96964(3)	MZUSP96964(4)	MZUSP96964(5)	INPA 35272(1)	MZUSP96964(7)	MZUSP96964(8)	INPA 35272(2)	MZUSP96964(10)	MZUSP96964(12)	ANSP190689(1)	ANSP190689(2)	ANSP190689(3)	ANSP190689(4)	ANSP190689(5)	ANSP190689(6)	ANSP190689(7)	ANSP190689(8)	ANSP190689(9)	ANSP190689(10)	ANSP190689(11)
Standard length (mm)	87.3	76.53	62.01	136.21	111.79	95.6	124.45	88.36	91.04	73.99	112.18	89.43	73.82	73.03	93.43	73.83	86.84	73.31	155.34	94.23	124.95	122.28	103.88	101.44	69.03	125.37	65.41	93.54	77.76	88.01	81.64	73.27	72.01	72.86	75.26	65.63	82.54	59.85	89.18	84.76	108.11	76.05	92.4	77.62	79.79	75.74	65.83	58.12	78.28
% do standard length
Predorsal length	46.197	45.2633	45.3637	44.6223	45.5676	46.1506	44.5641	45.4844	46.54	46.1414	44.7495	45.5328	43.9989	46.789	47.5971	47.9886	46.672	48.2472	44.5217	44.7416	46.5386	45.4612	46.2553	45.7808	45.2122	44.7396	44.0758	46.7821	47.4151	44.5063	44.88	47.3864	47.1462	46.6099	45.2166	46.3508	46.0867	46.1988	46.0305	47.3218	46.6284	48.6522	45.8658	45.0528	47.4621	46.8181	46.3163	45.6813	46.2443
Head length	36.9416	36.7307	36.8973	36.7741	36.8369	36.7992	36.0145	35.6496	36.797	36.9645	37.8321	36.3972	37.7675	37.7516	38.1783	38.6157	37.9088	38.9169	36.507	36.6125	37.2229	36.8662	36.7539	36.9381	36.8246	37.4252	36.4776	38.3579	38.1816	36.6663	36.8202	38.4332	38.3558	38.6495	37.9219	38.0314	37.2304	37.995	36.9365	38.4379	38.5071	38.9744	38.3442	36.2793	38.7643	38.4869	37.9158	36.9408	38.0046
Cleithral width	36.575	35.1888	35.6233	34.9607	36.1839	36.2029	33.4914	35.6836	36.127	36.2752	34.4179	34.1496	35.7762	34.9309	35.5346	33.55	33.982	35.9433	34.6981	33.726	34.6299	36.3346	34.2126	34.5327	33.681	35.8778	34.0926	36.1984	35.6739	34.6324	35.1176	35.9356	35.5645	37.1123	34.2679	35.4259	33.9714	34.9541	35.0527	36.1845	35.6119	34.9507	34.8593	35.2744	35.7814	35.7011	34.8625	35.2891	34.8748
Cleithral process width	34.6621	33.3203	34.0106	32.6408	33.5361	34.2573	31.4986	33.8275	33.5347	34.2749	32.2696	32.2263	33.6901	32.603	32.3879	31.0985	30.9995	33.6516	31.872	30.85	32.0928	32.4828	31.6904	31.6443	31.2618	32.9425	31.9064	32.6278	33.1276	32.0077	32.6066	33.0558	32.8427	34.7379	31.4244	32.4851	31.7058	31.9465	35.0527	33.3294	32.7074	32.6364	32.4567	32.4659	32.2722	33.615	32.4016	33.19	32.9075
Pectoral-Pelvic origin length	23.0699	23.3373	22.4802	22.1423	23.9467	24.1004	22.0329	24.7623	26.1533	26.017	22.7046	27.7536	24.8307	25.5785	24.8314	25.9109	27.2801	25.0853	24.7071	27.4329	25.082	25.6788	26.521	26.0844	28.4514	26.4019	25.4854	26.0851	24.5242	25.0994	26.0167	25.5903	25.2882	25.2676	24.422	24.5772	26.2176	26.1654	24.6019	22.369	24.6416	24.2209	23.3874	22.6746	20.4412	24.0428	22.9531	23.9504	25.2555
Pectoral-spine length	30.7102	30.0013	30.4628	29.8216	30.8704	30.5544	30.7192	30.5681	30.8656	30.6258	30.6739	30.0682	29.8564	27.5092	26.865	27.1705	26.9576	26.4766	30.0309	30.5423	30.5402	29.4488	28.9854	29.8206	27.1621	29.1138	26.8613	28.1377	28.215	28.3831	28.1847	28.3336	26.6769	30.5517	24.5017	27.6398	27.7078	26.0652	26.9679	28.7754	27.657	28.9678	27.868	28.0727	29.0638	29.0467	27.3887	27.6497	28.3214
Pelvic-anal origin length	24.9599	24.2127	24.9315	23.8015	25.1185	24.1527	24.8775	22.7931	23.0558	21.3813	24.9153	21.6818	22.8935	22.5798	23.8681	22.9175	23.7563	23.7485	24.2243	23.9839	23.6575	24.3212	23.8737	23.5114	22.8307	24.2083	23.7578	24.5029	22.9424	23.7814	23.9588	22.0554	22.4413	23.7991	22.9737	23.861	22.8132	22.9407	21.8771	22.546	23.2263	22.998	23.9935	23.7954	23.5368	22.9073	22.9227	22.6084	24.093
Pelvic-spine length	23.6426	24.2258	24.496	21.9808	23.7231	24.2259	23.4311	24.072	24.0114	24.8277	23.4712	24.2872	23.7605	21.991	23.6327	22.2674	22.6278	24.2805	21.3532	23.0075	23.1132	24.6565	20.8702	21.7961	21.7876	22.3738	23.819	23.6049	22.2094	23.5655	23.7384	24.1436	24.0106	23.8128	21.9506	22.3678	22.8011	23.5589	23.0096	24.3865	22.0146	24.7469	23.6688	23.7568	24.6773	23.5543	23.6366	23.8816	23.3776
Postanal length	27.0561	27.4794	28.1729	25.1744	27.7216	27.0711	27.6175	26.0638	25.5272	27.2875	26.3862	26.6354	28.0141	26.6603	25.8803	25.7483	25.0115	26.0128	26.9345	25.1618	26.4906	24.9346	25.7412	26.5773	26.177	26.362	27.0142	25.6254	26.6461	26.0311	26.2616	27.269	25.5103	27.5597	26.4018	26.6037	25.8905	26.132	25.4205	26.5337	25.2983	24.9178	24.7294	26.0371	26.482	25.8648	26.295	26.2044	25.907
Anal-fin spine length	10.0229	9.60408	9.69199	8.93473	9.68781	8.83891	9.97991	10.1743	9.64411	8.85255	9.73436	9.05736	8.71038	9.7905	10.3179	9.86049	9.97236	9.19383	9.15411	9.5511	10.4602	10.0589	8.76973	9.77918	9.43068	10.4969	9.21877	10.2309	9.25926	9.57846	10.0073	10.3044	9.41536	9.62119	9.47382	7.77084	9.03804	9.15622	9.66584	10.1817	8.90759	10.1907	9.29654	9.45633	9.6002	8.48957	8.99286	10.7364	8.66122
Dorsal spine length	24.4101	23.8469		22.8397	23.5441		23.4873	23.9022	24.4728	23.6924	24.6211	24.4661	23.3677	21.676	23.2902	22.755	22.6509	22.9709	21.9905		22.385	21.9578	22.7667	22.0524	22.961	22.8843	22.2137	22.8138	20.8591	21.918	21.8888	22.8197	21.1498	23.8814	20.9407	22.5354	21.9409	22.1387	22.8302	23.4309	20.9786	23.432	23.7338	23.6537	23.0605	22.7621	22.2847	22.9009	21.9596
Dorsal-fin base length	26.7583	25.5455	26.0442	26.606	25.53	26.3285	24.9257	26.7655	27.9108	25.7332	27.5539	25.4724	25.3996	25.9209	25.8375	25.8567	24.9309	26.9404	24.5719	25.321	25.6503	27.1344	26.0782	25.1577	26.0611	25.7079	26.2651	24.7595	26.8776	26.6561	24.7795	25.8905	24.8715	26.8872	24.9535	27.1065	25.6118	25.9315	27.1137	26.6045	25.807	27.1269	27.1645	24.9936	25.5044	25.6536	24.5329	25.4646	24.3102
Dorsal-adipose distance	10.378	10.767	11.7078	11.9374	12.1299	10.3243	13.1298	11.1589	11.6872	11.0555	10.9378	14.9502	10.9455	9.10585	10.9173	10.4158	12.2639	10.2987	13.229	12.9683	11.1965	11.0075	12.707	11.8789	9.48863	14.2777	11.619	11.0755	10.4552	10.7147	11.073	11.7784	11.9011	9.49767	10.0319	10.3764	11.4853	10.8605	11.4488	9.5446	10.8963	10.6903	9.27489	10.2422	11.1919	10.338	9.23591	9.5148	9.60654
Caudal peduncle depth	11.1913	10.7932	10.4661	10.6306	11.0475	11.1402	10.5745	11.0344	11.0062	10.8258	11.0715	10.9247	10.7153	10.7079	11.0243	10.4023	10.4445	11.008	11.124	10.3258	11.0364	11.2447	10.2907	10.3904	10.0826	10.7522	10.1361	10.7013	10.4938	10.2716	10.7178	10.7957	10.7624	11.0623	10.3508	10.6354	10.2859	11.0443	10.3611	11.2789	11.0628	11.1506	10.4437	10.5901	10.7532	10.4964	10.4967	10.6504	10.373
Adipose-spine length	8.7858	9.36887	8.53088	7.35629	7.84507	7.91841	7.65769	8.38615	8.53471	9.01473	8.12088	7.93917	7.97887	8.0241	6.40051	7.89652	6.70198	6.76579	7.37737	6.42046	6.58663	5.62643	7.1236	7.2358	7.50398	6.8597	6.54334	5.76224	7.43313	7.13555	7.52082	8.03876	7.70726	8.3585	5.55408	6.97852	6.43324	7.3183	6.96344	7.29118	6.84488	7.23208	7.52165	7.30482	6.25392	8.01426	6.21297	7.55334	6.6045
Adipose-Caudal length	21.4891	24.2911	21.7062	21.3567	22.4886	22.7406	22.2178	21.5595	23.0448	23.3815	22.5352	21.268	23.747	22.3881	21.2459	21.9152	20.7854	21.907	21.1278	20.4181	22.601	20.6412	20.4852	21.5595	22.1932	20.9141	21.4952	21.3598	21.7464	22.1452	22.5012	22.6696	21.5387	23.7991	23.1996	22.6878	20.6567	22.4728	22.1014	22.3101	20.8121	21.2886	21.2987	21.9402	21.9075	22.2472	21.6619	22.4019	22.3429
Body depth at dorsal-fin origin	16.7239	17.5879	17.2875	17.0032	19.1967	16.8933	18.2885	18.0172	18.069	17.205	19.5489	18.8304	16.5944	17.2532	18.6557	17.9195	17.0544	21.7296	16.7246	16.1838	19.0556	17.4518	20.0809	16.5122	15.2108	21.8633	17.2909	17.6609	16.4995	17.3389	17.9569	18.698	18.7474	18.5287	15.8517	16.9587	17.4945	16.9758	15.9453	17.7678	18.7402	18.0539	16.0498	17.766	17.5461	18.8276	16.3148	17.2574	16.6198
Body Width at dorsal-fin origin	29.3929	28.7338	28.9792	30.4897	30.0474	30.0314	28.6139	30.9303	31.4148	29.8148	31.8684	29.4197	28.6779	28.1528	28.6525	27.7123	28.2243	31.4555	29.1039	27.4223	30.2681	29.6696	30.1213	28.1743	26.6696	30.2943	26.9378	29.5702	28.4336	28.5308	28.8951	28.2653	27.9545	29.4812	26.7074	28.0512	28.2287	27.853	28.2462	28.2327	27.9715	29.1256	28.7554	28.0855	27.234	29.0731	27.3128	27.7357	29.0623
Body Width at anal-fin origin	18.6712	17.2743	18.0616	18.8826	19.9839	18.5146	18.5215	18.5604	18.8928	18.2322	19.8609	18.6738	17.0144	17.8557	17.4569	17.3642	15.8222	18.4832	18.2889	16.2899	19.2557	18.1632	17.4817	17.8726	16.8043	19.1832	17.0616	17.7678	17.3097	16.714	18.3244	18.0429	16.1228	18.2542	16.0909	18.1777	16.5132	17.5773	16.9657	17.0953	17.7689	17.8304	17.3918	17.3409	16.4306	16.7811	16.6338	17.0337	17.3991
Postdorsal length	31.0653	32.4317	32.7205	33.9329	33.4824	32.4477	34.4395	31.2472	33.2272	33.8694	32.7331	34.6528	33.3649	30.7134	31.8527	31.6538	32.6462	31.3736	32.6638	32.1978	31.4926	31.7632	33.0477	31.9894	30.4071	33.6364	32.2886	30.8959	30.1569	31.3033	31.6634	32.6873	30.7596	31.0596	31.1719	31.19	29.5493	30.9106	31.229	31.2883	30.2192	31.6108	29.4156	31.1131	31.6456	31.6081	26.0975	31.7275	31.1063
Anus-anal fin length	6.57503	6.37658	6.20868	6.16695	7.80929	7.07113	8.00321	6.75645	7.07381	6.39276	9.54716	5.76988	6.65131	5.17596	6.62528	6.00027	6.57531	6.42477	7.28724	6.61148	6.57063	7.00033	6.95033	6.70347	6.21469	6.43695	6.17643	6.91683	7.18879	6.51062	5.83048	5.69128	6.88793	6.2723	6.20516	6.50617	7.0269	6.29908	6.75039	5.56866	6.87263	6.42998	6.34199	6.00361	5.74007	6.61473	5.66611	5.14453	6.11906
% of Head length
Orbital diameter	17.0853	17.3959	19.0997	14.3142	16.0758	16.5435	15.0379	17.8413	16.9254	17.66	15.6927	16.7127	17.2166	17.2651	15.7555	16.8713	15.9174	16.6491	13.1723	17.4203	14.9645	15.0177	15.7674	16.1196	18.5681	14.1304	18.2733	16.165	17.1438	16.7648	16.8663	17.1165	18.0666	17.294	16.6433	17.9087	16.9216	18.7335	16.3631	17.035	15.1093	17.2402	15.326	17.7202	17.1355	16.741	17.3878	19.0498	16.437
Snout length	62.1705	61.6862	57.9108	62.9467	59.4949	63.2462	63.7439	62.4127	60.3881	60.5484	59.6843	58.6482	57.0301	62.7131	62.0129	59.523	61.6343	60.6379	63.7983	62.6377	63.0187	63.4428	61.341	61.9696	59.7561	60.8696	60.9388	62.1795	64.2641	63.6504	62.9741	62.3935	62.672	64.5952	62.0883	63.5016	63.2281	60.774	62.3558	63.0448	62.1667	60.8637	62.5741	62.1449	62.9809	62.4014	62.2196	59.9907	63.0252
Internares width	15.5969	13.6962	15.4283	15.4921	16.0029	14.8664	17.046	14.9206	15.6119	13.9671	16.7295	16.4055	13.8451	14.5811	15.1668	13.1182	13.0012	12.7936	16.8577	12.8406	16.3191	16.6371	14.5626	12.2765	12.6672	15.0682	11.9028	14.2698	13.4389	13.0772	13.5396	13.4233	14.3012	14.6307	12.6139	12.9808	14.0905	12.489	14.0255	12.4923	15.0132	13.8327	12.1366	13.7074	14.258	12.8645	13.2612	12.1565	13.8487
Interorbital width	35.7209	36.9619	32.9108	39.6486	34.8956	36.8675	37.2602	34.8889	34.2985	34.8446	33.6004	35.361	33.3931	32.8981	34.3987	32.55	32.503	33.088	38.1591	33.942	36.5728	35.7143	34.6255	34.134	33.6349	37.0205	31.0981	35.2285	34.2876	34.0254	33.8989	34.9077	33.8523	35.6889	31.9552	32.8526	34.2011	31.8382	34.7905	34.2234	33.8938	34.0081	33.5027	35.973	34.1093	34.7856	31.6907	33.442	34.2521
Head depth	41.4264	47.1363	42.5262	45.6977	46.5032	45.4235	46.4302	43.4603	46.3582	45.8867	47.6202	46.3902	41.3199	44.4324	45.0238	45.0719	42.9526	47.9145	43.4668	41.5362	47.0866	44.0772	48.7952	40.9928	42.4076	47.1014	41.8273	42.893	42.1354	44.4685	44.1783	43.5369	44.5692	44.2116	40.89	42.1074	43.7683	42.5242	45.7498	44.4751	44.4871	43.1511	40.1637	46.8395	44.0996	45.7976	40.625	46.4369	43.4286
Dentary tooth row length	20.2791	21.0601	21.1101	20.6628	19.1355	18.647	19.9911	20.3492	21.0746	18.3912	19.5335	19.2934	19.0818	21.9804	22.7362	20.5893	21.2333	21.2057	18.7092	20.029	19.0067	18.4339	19.539	19.5623	17.7419	19.9062	19.4468	21.9064	21.8255	21.537	22.322	22.4432	23.244	20.7386	21.9341	21.7548	21.5099	21.1961	23.7098	24.4015	21.1626	21.1876	21.1121	23.7216	23.4077	23.6364	21.7548	23.987	20.8403
Premaxillary tooth row length	21.1473	20.5977	22.9895	21.3815	21.831	21.66	20.9728	20.4127	20.806	20.0731	22.1489	20.8295	20.4448	20.6384	23.7735	20.5542	21.0814	21.2758	19.4851	19.5942	20.1032	19.9201	19.0152	19.5089	21.0071	19.8423	20.9975	22.1572	21.7918	22.8695	21.9894	22.5497	23.2078	22.6207	21.5137	22.6763	22.2584	22.1196	23.0115	23.4193	22.4598	22.4696	21.6483	22.2656	24.5393	22.6758	22.5962	24.639	21.6134
Head width	94.3876	104.34	101.923	97.8638	103.57	99.6873	101.852	101.81	98.1194	99.5978	94.8633	97.2965	95.66	96.8807	98.9907	90.9155	94.2892	93.8311	96.7731	100.116	98.796	98.6025	96.4379	96.3437	91.6601	97.0375	91.8273	94.3701	94.0384	97.4899	97.9375	96.2003	94.2071	98.9702	91.4856	95.5529	94.5005	95.6025	96.2659	99.6931	97.1175	95.2429	94.6655	99.0057	98.2218	98.6621	95.5929	96.9725	94.1176
Eye-nare length	12.3721	14.55	11.1451	13.4558	9.61632	13.6725	13.0522	12.3175	11.6119	11.9561	11.5457	11.7358	11.0832	12.6587	12.2232	12.0659	12.7886	12.3379	12.9078	12.2609	13.1155	12.0896	13.1482	13.2373	11.5657	11.3811	11.3579	13.0992	12.6979	12.7053	12.8077	11.5412	12.2013	13.4943	12.5788	12.7003	13.9928	12.1372	13.2969	12.3389	11.8184	12.4157	12.814	11.5767	11.3805	12.8988	11.4583	12.3894	11.6303
Interbranchial distance	56.9922	54.9271	55.1136	50.01	52.5498	57.8169	50.0892	60.9841	51.9701	54.808	55.7022	56.4363	56.5997	56.9822	56.9106	53.5251	56.0753	54.2587	54.911	54.6377	54.0959	55.701	55.5526	55.6445	51.1802	55.7545	57.544	57.1349	51.802	56.0583	57.9508	58.2386	56.1188	55.9304	54.0294	56.8109	55.0277	56.8602	56.2842	55.5556	54.0476	53.475	53.1753	59.375	57.2907	54.717	57.8926	57.9879	54.1176
Lower lip width											62.4411					62.3992	65.7351		62.4229														68.9356						65.5738	69.2756	64.1845	62.9555	63.3926	65.9801	66.796	63.705	67.4279	69.5389	61.3445
Lower lip length											14.7267					15.4683	16.2819		15.6939														16.1839						15.2398	15.93	16.2383	16.7679	17.1041	18.1463	14.6783	14.9571	16.8269	17.1868	18.084
Counts
Premaxillary teeth	39	40	39	52	51	55	57	44	54	48	54	53	53	48	46	52	48	57	61	47	57	63	57	59	49	51	44	59	58	60	43	54	53	48	52	53	62	50	52	60	49	60	63	51	62	57	53	51	53
Dentary teeth	44	38	42	59	58	61	55	49	59	48	56	54	54	46	52	52	46	61	59	47	53	61	56	56	46	67	40	55	52	62	52	60	55	53	46	43	55	51	51	58	49	59	53	59	56	51	47	48	48
Total lateral median plates	23	24	24	24	24	24	24	24	24	23	24	24	24	24	23	23	23	23	24	24	24	24	24	24	24	24	24	24	24	24	24	24	25	24	24	24	24	24	24	24	23	24	24	24	24	23	23	24	23
Plates between anal and caudal fins	9	9	9	9	9	9	10	9	9	9	9	10	9	8	9	9	9	9	9	9	9	9	9	9	9	8	9	8	9	9	9	9	8	8	9	9	9	9	9	9	9	9	9	9	9	9	9	9	9
Plates between dorsal and adipose fins	4	4	4	4	5	5	5	4	5	5	4	5	4	4	4	4	4	4	5	5	5	4	4	4	4	5	4	5	4	4	4	4	4	3	3	5	4	4	4	4	4	4	4	4	4	4	4	4	4
Predorsal plates	3	3	3	3	3	3	3	3	3	3	4	3	3	3	3	4	4	3	3	3	3	3	3	3	3	3	3	3	3	3	3	3	4	3	3	3	3	3	4	4	4	4	4	4	4	4	4	4	4
NRD	I+7	I+7	I+7	I+7	I+7	I+7	I+7	I+7	I+7	I+7	I+7	I+7	I+7	I+7	I+7	I+7	I+7	I+7	I+7	I+7	I+7	I+7	I+7	I+7	I+7	I+7	I+7	I+7	I+7	I+7	I+7	I+7	I+7	I+7	I+7	I+7	I+7	I+7	I+7	I+7	I+7	I+7	I+7	I+7	I+7	I+7	I+7	I+7	I+7
NRP	I+6	I+6	I+6	I+6	I+6	I+6	I+6	I+6	I+6	I+6	I+6	I+6	I+6	I+6	I+6	I+6	I+6	I+6	I+6	I+6	I+6	I+6	I+6	I+6	I+6	I+6	I+6	I+6	I+6	I+6	I+6	I+6	I+6	I+6	I+6	I+6	I+6	I+6	I+6	I+6	I+6	I+6	I+6	I+6	I+6	I+6	I+6	I+6	I+6
NRPv	i+5	i+5	i+5	i+5	i+5	i+5	i+5	i+5	i+5	i+5	i+5	i+5	i+5	i+5	i+5	i+5	i+5	i+5	i+5	i+5	i+5	i+5	i+5	i+5	i+5	i+5	i+5	i+5	i+5	i+5	i+5	i+5	i+5	i+5	i+5	i+5	i+5	i+5	i+5	i+5	i+5	i+5	i+5	i+5	i+5	i+5	i+5	i+5	i+5
NRA	i+5	i+5	i+5	i+5	i+4	i+5	i+5	i+5	i+5	i+5	i+5	i+5	i+5	i+5	i+5	i+5	i+5	i+5	i+5	i+5	i+5	i+5	i+5	i+5	i+5	i+5	i+5	i+5	i+5	i+5	i+5	i+5	i+5	i+5	i+5	i+5	i+5	i+4	i+5	i+5	i+5	i+5	i+5	i+5	i+5	i+5	i+5	i+5	i+4
NRC	i+14+i	i+14+i	i+14+i	i+14+i	i+14+i	i+13+i	i+14+i	i+14+i	i+14+i	i+14+i	i+14+i	i+14+i	i+14+i	i+14+i	i+14+i	i+14+i	i+14+i	i+14+i	i+14+i	i+14+i	i+14+i	i+14+i	i+14+i	i+14+i	i+14+i	i+14+i	i+14+i	i+14+i	i+14+i	i+14+i	i+14+i	i+14+i	i+14+i	i+14+i	i+14+i	i+14+i	i+14+i	i+14+i	i+14+i	i+14+i	i+14+i	i+14+i	i+14+i	i+14+i	i+14+i	i+14+i	i+14+i	i+14+i	i+14+i
[truncated: 14 more columns]

## Sheet: Hopliancistrus wolverine
Measurement	INPA 4012H	34658(1)	34658(2)D	MZUSP34287(1)	MZUSP34287(2)	35275(1)	35275(2)	38036(1)doado ANSP193023	38036(2)	MNRJ35607	ZUEC4503(1)	40873(1)	40873(2)	40873(3)	40873(4)	40873(5)	40873(6)	40873(7)	40873(8)	40873(9)	40873(10)	40875(1)	40875(2)	40875(3)	40875(4)	40875(5)	40877	40876(1)	40876(2)	40876(3)	40876(4)	40876(5)	39161	4012	43514	43731(1)	43731(2)	40052(1)	40052(2)	40052(3)	40052(4)	40052(5)	31823	ANSP200877	Média	SD	Min	Max	N
Standard length (mm)	134.32	108.53	71.17	134.98	108.62	78.43	85.72	130.83	138	92.3	91.38	148.04	112.15	66.72	69.55	72.62	102.92	102.08	81.63	92.97	82.73	103.61	136.25	136.1	115.67	119.46	134.8	106.46	62.21	114.75	89.85	72.09	140.89	141.9	109.63	83.47	70.65	121.89	107.55	110.45	98.07	86.91	64.14	181.81	104.87	27.2629	62.21	181.81	44
% do standard length
Predorsal length	43.3368	41.1499	42.5179	43.1916	45.1206	42.3435	43.8754	42.6278	44.4783	42.1993	43.0838	42.5966	44.1641	42.2362	44.2559	43.5417	43.5484	43.7892	43.8564	42.7665	43.6117	46.0863	46.2972	45.7384	45.0073	45.2118	43.4792	42.2976	43.5139	44.9412	45.2087	44.4444	43.0975	42.6638	43.8292	44.2195	45.3786	45.5247	43.5146	44.4998	45.6409	42.8144	43.0621	46.0096	43.8812	1.23716	41.1499	46.2972	44
Head length	36.2939	34.2394	35.9421	34.8348	35.1777	34.9484	35.6743	33.9601	34.6522	34.9404	35.4454	33.3761	35.0869	34.2626	36.2617	35.5687	34.5511	35.4232	35.4772	34.3121	35.4648	36.5216	36.9321	36.3777	36.9845	36.2883	33.5089	34.4449	35.9749	36.427	36.4051	35.9967	35.7513	34.6159	35.0634	35.8093	36.4897	36.6724	35.1464	35.8262	36.4638	34.7026	35.7811	36.6757	35.4716	0.920624	33.3761	36.9845	44
Cleithral width	36.5024	32.7191	33.4832	33.8421	33.5758	33.6478	33.6911	34.5181	35.6739	33.792	35.0843	33.2208	35.9964	32.9886	33.6305	35.0592	34.007	33.8754	34.6809	33.9464	33.0956	35.0256	34.7303	34.0779	35.8001	34.9824	34.451	33.3553	34.5443	36.6362	34.2794	34.6373	35.2119	33.8548	33.3759	34.3836	33.8429	36.3278	35.2394	35.1743	34.8934	33.69	34.0193	34.4591	34.4096	0.956152	32.7191	36.6362	44
Cleithral process width	33.7924	30.3879	31.6425	31.575	31.6608	31.3528	31.9529	30.7575	31.1667	30.4442	31.6809	30.7957	32.938	31.4448	31.9339	32.6356	31.7334	32.21	32.5493	31.6876	31.3308	32.1011	31.8899	30.6245	32.904	32.7306	31.1128	31.4766	33.1297	32.4619	31.7084	32.7646	33.0258	31.7689	31.7979	32.3829	31.4508	33.2185	32.3477	31.8787	32.487	31.2852	32.6162	31.3239	31.9127	0.783198	30.3879	33.7924	44
Pectoral-Pelvic origin length	25.7296	24.0026	24.9824	23.7591	24.7929	26.6735	27.4265	26.63	26.3696	24.3445	25.4979	24.9054	25.8404	28.0426	28.4543	26.2049	24.9126	24.4808	25.3828	26.116	26.6288	25.5477	25.0055	23.446	26.1779	26.1008	25.8457	24.3284	27.0535	26.5882	24.9304	26.0508	23.2522	22.9669	22.2111	23.0981	22.5195	24.3826	24.1097	23.5582	24.2684	23.6452	24.1035	23.5796	25.0897	1.46147	22.2111	28.4543	44
Pectoral-spine length	38.3711	34.3592	32.1484	35.8942	34.9291	33.3291	35.5693	35.4735	35.7681	32.6327	34.8982	32.3223	36.1123	32.2542	32.7247	32.2363	34.4345	33.8852	32.243	34.2261	32.8176	33.2497	34.4661	36.9361	37.2871	34.1704	36.4688	34.3228	33.2262	33.9259	34.0122	33.1807	33.7639	32.5863	33.1752	35.4139	32.4416	37.5256	34.6908	33.6623	34.0267	33.1147	32.7097	35.2731	34.2332	1.5802	32.1484	38.3711	44
Pelvic-anal origin length	24.8734	23.9934	23.2261	24.7592	26.6065	24.1999	24.3234	24.3522	26.0145	25.0596	24.0315	25.3377	24.6277	22.497	22.2286	23.7813	24.6502	25.5486	22.8102	23.1688	24.6344	24.2834	24.2569	26.0397	25.1751	26.5193	26.3872	23.9245	23.2278	23.573	24.7078	23.97	25.4738	25.4405	25.1847	23.9487	24.3454	23.956	23.9517	24.6446	25.8897	23.9213	23.1057	25.0976	24.4943	1.04752	22.2286	26.6065	44
Pelvic-spine length	24.0694	24.2145	23.8443	24.537	25.1887	23.8429	23.7051	24.0847	26.4348	24.8646	25.8372	22.9938	24.8417	23.2764	24.2272	25.5439	24.3101	24.373	24.9051	23.8787	25.5772	24.8528	24.1248	25.4886	25.6333	25.7325	24.5846	23.4736	24.4655	23.207	25.3868	23.5123	23.7703	25.0951	22.6033	24.2482	24.9257	24.7682	25.1418	23.2684	23.4832	23.1849	24.7895	24.8501	24.435	0.875205	22.6033	26.4348	44
Postanal length	25.0447	27.6145	25.4883	25.4927	26.4776	25.6534	26.7965	25.9573	24.4493	25.8613	25.2462	26.8644	25.0379	27.6379	26.6283	25.9433	25.651	26.6262	27.3796	26.288	26.6409	25.3161	24.2716	24.4967	24.008	23.0956	24.3249	28.0481	26.8446	25.037	24.6633	26.0508	26.5313	25.7928	25.6225	26.4167	27.4452	23.3243	24.9651	25.2422	23.4118	25.141	27.44	22.936	25.6637	1.27303	23.0956	28.0481	44
Anal-fin spine length	10.9961	10.7528	11.044	11.8314	11.9867	8.64465	10.7093	12.1379	13.4203	10.9426	11.6656	10.8011	11.761	9.66727	10.2804	11.3192	10.3576	12.0004	10.3026	12.0254	12.16	11.8425	11.4569	12.5202	11.4896	10.6981	12.0623	10.9713	11.863	12.0436	11.675	10.0291	10.4053	11.8111	10.353	13.1544	10.0778	12.2898	11.1576	12.0598	9.77873	10.0679	12.005	14.8012	11.3504	1.10329	8.64465	14.8012	44
Dorsal spine length	23.176	23.6432	25.404	25.1371	23.9643	24.0852	23.9384	25.2618	24.3841	23.7811	25.87	23.5477	25.778	24.1457	24.0115	26.1223	25.5733	25.1274	23.9618	24.7284	25.2146	24.3799	24.1394	25.709	26.688	24.5438	24.2878	22.7503	24.2726	23.4597	26.4663	24.4555	26.5597	25.3066	23.2418	26.4646	24.5011	25.2769	24.3794	23.7936	23.8911	24.347	25.4132	22.617	24.6318	1.02721	22.7503	26.688	44
Dorsal-fin base length	27.7248	27.8172	27.2306	28.9895	28.2176	26.9795	27.9631	26.4924	25.7899	30.065	28.8685	27.3575	28.8364	26.9934	28.5838	27.4167	27.4096	25.6368	26.1791	25.9116	25.5047	27.9124	27.2073	26.9728	28.1231	27.482	28.6499	26.6861	29.304	26.6144	28.8036	26.8692	28.2987	27.9422	27.6931	27.1954	27.0771	29.8056	30.172	29.416	29.3668	27.1775	27.9545	26.5112	27.7091	1.18093	25.5047	30.172	44
Dorsal-adipose distance	10.8547	12.31	11.044	12.7797	11.1305	11.7302	11.5726	11.5952	12.6159	10.6067	11.3592	12.5777	11.4668	10.1918	8.92883	10.7684	13.1753	12.9016	11.2459	9.64827	10.6491	12.5374	12.7413	12.2998	11.8181	12.3137	12.6113	11.4785	10.336	10.658	9.92766	10.6117	12.3643	12.3679	11.6848	10.8542	10.9696	11.0263	10.0511	11.7429	9.61558	11.6442	12.2389	10.588	11.4008	1.01048	8.92883	13.1753	44
Caudal peduncle depth	11.3088	10.762	10.4679	10.772	10.3664	10.5062	10.9776	11.3583	10.7391	10.7909	11.1841	11.0646	12.2425	10.3118	10.7117	10.9474	10.8531	11.5889	10.8416	10.7669	10.6249	10.6457	11.4055	11.0948	11.5587	11.3176	10.8902	10.4734	10.7057	11.1808	11.074	10.9585	11.8532	11.2967	10.8	10.7584	9.80892	11.6745	10.9066	11.6885	11.3286	10.9769	10.4147	11.8255	10.996	0.473328	9.80892	12.2425	44
Adipose-spine length	5.94848	7.16852	6.87087	8.02341	8.6264	7.22938	8.77275	6.16067	6.47101	6.54388	7.50711	6.59281	7.31164	8.58813	9.00072	7.31204	7.58842	6.34796	7.54625	8.06712	8.53378	6.62098	7.08991	7.19324	6.21596	7.63435	6.18694	6.74432	7.82832	7.23312	7.59043	7.83743	7.88558	6.54686	6.35775	8.00288	7.40269	7.7693	7.86611		8.16764	6.23634	7.73308	7.76085	7.35152	0.791605	5.94848	9.00072	43
Adipose-Caudal length	20.749	21.8649	21.2871	20.2919	21.4785	20.7701	21.3136	19.1317	17.8043	19.0033	20.7266	20.8862	21.7209	23.741	22.6312	21.4128	20.7443	21.2578	22.259	23.1903	23.8849	19.7375	19.9853	19.662	20.6709	20.5843	18.4125	22.5813	21.4756	21.5773	21.2354	21.6257	21.4565	20.6483	21.1074	21.4089	21.5428	20.0509	20.9019	19.7827	21.1686	20.9412	21.0945	20.1089	20.9979	1.22173	17.8043	23.8849	44
Body depth at dorsal-fin origin	14.1453	14.3278	13.8261	15.9505	15.5588	15.568	14.5707	13.957	15.4638	13.0553	15.7255	14.746	15.8092	13.5492	13.803	13.4261	14.7688	15.0568	15.264	13.542	14.1545	15.9927	15.8385	16.6936	15.0341	15.7375	13.2715	14.2589	14.1778	14.841	16.2716	15.8968	16.6584	16.5821	13.9652	14.4363	14.5223	16.802	15.5091	15.3554	13.6535	14.1756	13.0184	16.2257	14.8906	1.07027	13.0184	16.802	44
Body Width at dorsal-fin origin	30.1593	27.5408	26.9917	27.893	28.457	27.0815	25.8866	28.9536	29.4493	25.7313	26.9315	29.2353	29.63	25.8243	25.9094	26.439	27.8372	28.4679	27.6982	28.762	27.5233	28.6362	27.8606	28.288	28.711	29.5329	28.3086	28.4332	26.9089	28.7756	26.7891	27.2437	28.9233	28.2241	27.383	27.7465	27.7707	31.2495	29.1213	28.2028	27.7863	27.6148	28.6717	27.8258	28.0093	1.17129	25.7313	31.2495	44
Body Width at anal-fin origin	18.7761	18.0687	16.2428	17.0173	16.2125	16.1545	16.4722	18.2756	18.2246	15.9805	16.798	18.11	18.9122	14.7032	15.9741	16.7722	16.2262	18.3386	17.1261	16.4247	16.2456	19.2452	18.0624	19.6326	17.5672	18.8348	19.0059	18.0349	16.5247	17.6209	17.8854	17.6446	18.8658	18.6822	18.1793	17.5991	17.0842	19.3371	18.3078	18.8321	18.6499	17.4548	16.9473	18.8878	17.635	1.14433	14.7032	19.6326	44
Postdorsal length	30.539	32.9218	30.4482	31.6862	32.5262	31.4548	31.5562	29.5574	29.2174	29.9133	31.0571	32.4169	31.4846	33.2584	30.5536	30.6114	32.2095	32.21	31.9	32.1609	33.6758	30.8078	31.1706	30.6539	31.1835	30.7802	30.2374	32.7823	30.0916	30.719	29.7607	30.1151	32.5928	32.0085	30.8675	31.2687	31.3376	29.1574	29.9117	29.6333	29.5809	31.1126	32.0705	30.3449	31.1261	1.12336	29.1574	33.6758	44
Anus-anal fin length	6.32073	6.8921	5.91541	7.28997	7.52164	6.27311	7.40784	6.57342	7.55072	7.5623	5.84373	6.78195	6.64289	6.07014	5.82315	6.04517	7.51069	6.73002	6.1742	6.46445	6.38221	6.70785	8.18349	7.71492	7.39172	7.852	7.37389	5.33534	5.93152	5.98693	6.22148	5.89541	4.84066	6.56096	5.75572	6.44543	6.22788	7.65444	6.65737	6.98959	7.04599	9.68818	5.72186	8.26687	6.73239	0.899742	4.84066	9.68818	44
% of Head length
Orbital diameter	14.3385	16.8192	18.3346	15.504	17.2991	17.8402	15.9254	15.0799	15.4747	16.6202	16.6409	13.8434	15.7052	19.4663	19.3101	17.9636	16.1136	16.2058	17.7141	16.8339	17.3142	15.4334	14.0898	16.1785	15.2408	15.7785	15.4306	16.444	19.0349	15.7177	16.9061	18.7283	15.1281	14.9023	15.7388	17.1629	18.2312	15.7271	16.5873	16.4013	16.8065	17.4072	20.1743	13.3173	16.5208	1.52555	13.8434	20.1743	44
Snout length	61.1487	58.0732	59.656	58.5496	56.7652	59.4309	58.4369	60.7698	58.4483	57.7054	60.5434	58.9152	60.2795	58.1802	56.027	58.9237	59.5332	60.4535	59.3577	59.4984	57.8732	57.9281	58.3466	57.039	57.2464	58.985	60.0177	58.8765	58.1769	56.1483	60.3791	59.3449	58.9438	58.5912	59.3132	58.7153	59.2708	56.2192	57.4868	59.2115	58.1376	59.6485	57.9956	60.3029	58.7476	1.24116	56.027	61.1487	44
Internares width	15.7744	14.4779	13.3307	16.7588	15.1008	14.3013	15.6311	15.3725	15.9138	13.3023	14.0475	15.341	14.2313	13.6045	11.935	13.5114	13.8076	12.3894	13.0525	14.7022	12.4063	9.80444	12.7583	13.472	14.3759	14.2791	15.1428	14.426	13.6282	13.4689	13.3293	14.027	15.0288	13.8436	13.7617	12.4791	13.8479	13.8926	12.0899	13.8236	11.4374	14.4894	13.9869	12.6875	13.8426	1.28601	9.80444	16.7588	44
Interorbital width	38.7692	36.5716	34.1673	36.8141	35.776	35.6439	36.429	38.2849	37.1811	34.2016	36.7706	36.7335	39.4155	33.9458	32.6328	34.1463	36.9235	37.6106	36.5677	37.3354	34.0832	32.3467	34.837	38.5579	35.9046	35.7324	39.1632	37.5784	33.6908	35.4545	38.3675	34.5279	39.2694	35.7899	37.0447	34.6604	33.0877	38.3669	34.7884	35.8352	33.6969	38.0305	34.7277	40.012	36.1699	1.96207	32.3467	40.012	44
Head depth	37.3744	39.9623	36.8647	40.8337	39.5185	38.1977	37.3447	40.4682	41.2798	36.8062	40.7842	41.7527	43.1766	40.5949	37.8271	37.0112	40.4668	39.104	40.3315	38.4326	38.0027	41.2262	40.6797	41.6683	39.5044	40.3922	39.8273	39.5146	37.2207	38.2057	39.9266	40.501	45.265	43.6279	39.308	37.5376	39.0225	44.1163	40.582	41.6983	37.4441	40.4841	37.4728	42.3965	39.8581	2.03768	36.8062	45.265	44
Dentary tooth row length	17.6205	16.1195	19.6247	18.9707	18.4245	17.3659	16.7757	16.1828	17.9005	18.6357	18.6169	16.0494	19.136	18.2852	18.1602	17.77	17.9978	18.9712	18.3011	19.1536	18.439	18.1025	16.1169	16.1584	16.2927	16.955	16.294	16.6894	18.454	15.0478	17.8844	16.4162	18.5626	17.5692	16.7014	16.7615	17.3002	16.3982	16.9577	17.3869	16.4989	18.0371	17.7342	14.6821	17.4432	1.14337	15.0478	19.6247	44
Premaxillary tooth row length	17.9897	16.4962	18.4519	18.6729	18.8432	17.6213	18.6069	18.1859	18.2141	18.0465	19.6974	17.3447	22.6684	19.5976	20.4996	19.3961	19.5444	19.7179	20.442	19.7179	19.5637	18.2347	16.4547	17.4106	17.9289	18.4544	17.7773	17.562	18.1412	16.7943	18.4042	18.0347	19.9921	19.035	18.0021	17.6982	18.27	17.4497	18.254	18.7769	18.5403	18.9987	17.0806	17.5915	18.5046	1.17063	16.4547	22.6684	44
Head width	96.6974	99.8385	98.319	99.8937	96.4146	98.3218	96.501	97.5692	96.8214	99.0078	99.3825	96.7213	97.8907	96.7629	96.1142	101.045	96.2036	95.271	95.0622	94.3574	94.1036	97.9651	90.3219	92.3652	98.5975	96.2399	105.313	93.7006	96.2466	96.4593	94.436	95.4913	101.866	101.954	101.899	98.896	95.4616	94.1163	104.683	104.802	96.84	103.714	95.2505	96.6107	97.6256	3.30192	90.3219	105.313	44
Eye-nare length	12.9436	11.8676	11.2197	13.0157	11.8032	11.8205	11.9686	12.5366	11.6269	10.8837	12.5039	11.5968	12.2745	11.0236	11.4592	11.808	12.9359	12.9148	12.8798	12.1317	11.5201	12.0507	13.2552	13.0883	12.0851	11.9262	12.8625	12.817	11.1707	11.2919	13.849	11.5607	12.2295	12.5204	12.487	12.178	11.4042	11.6779	11.2434	12.2062	12.528	11.5716	10.4139	12.1776	12.0757	0.718743	10.4139	13.849	44
Interbranchial distance	52.3897	53.0678	50.9773	55.1467	48.5737	51.4046	50.981	53.6799	51.2965	52.5581	52.8249	55.2722	53.723	56.9991	54.7978	52.6907	53.4308	50.5254	55.6975	53.5423	50.2386	52.0349	51.57	50.5554	50.6545	55.5248	54.7044	54.1042	56.7471	52.9665	50.535	53.9499	53.3055	49.7761	48.5432	54.0984	52.6377	52.528	51.6667	53.0958	49.8881	52.6525	54.4662	48.6353	52.6013	2.09692	48.5432	56.9991	44
Lower lip width	58.9128	58.423				60.5618	58.4696	60.1395	64.3664	62.3876	62.1797	59.7855	60.7116	64.5669	58.9611	64.6148	59.3645	61.8363	62.3619	64.6082	60.9407	55.4968	55.6439	59.3213	57.3866	60.5767	57.8924	59.3128	64.7006	54.6411	62.2745	64.316	63.1725	57.8176	55.6452	57.6782	57.758	56.6219	59.5238	60.9047	55.3412	62.0027	56.7756	61.0678	59.9772	2.87848	54.6411	64.7006	41
Lower lip length	16.1231	14.7201				16.7457	14.7809	14.7873	15.8929	15.6279	15.9308	14.0457	14.0025	19.9913	16.2173	15.2149	16.0574	14.6294	16.5746	16.7398	14.4853	12.9228	11.7051	13.1287	12.95	13.9331	14.3901	12.7352	15.8177	13.2536	14.4298	15.3757	13.6986	13.9251	11.3163	15.2894	13.6152	12.2595	13.2011	13.0402	12.5	12.8979	16.7756	14.2771	14.5367	1.68939	11.3163	19.9913	41
Counts
Premaxillary teeth	61	47	46	52	51	54	42	55	49	52	57	59	59	46	50	51	62	63	50	50	50	44	47	52	62	57	53	55	44	51	51	48	69	54	56	51	47	49	55	46	51	56	51	46	52.2955	5.72054	42	69	44
Dentary teeth	64	54	43	51	61	53	37	53	50	54	63	59	56	49	49	50	61	59	48	52	55	52	46	61	59	61	52	63	43	53	51	45	67	56	64	57	49	56	56	54	50	50	47	49	53.6818	6.43671	37	67	44
Total lateral median plates	24	24	24	24	24	24	24	24	24	24	23	24	24	24	24	24	24	24	24	24	24	24	24	24	24	24	24	24	24	24	24	24	24	24	24	24	24	24	23	24	24	23	24	24	23.9318	0.254972	23	24	44
Plates between anal and caudal fins	9	9	8	8	8	9	9	9	9	9	9	9	9	9	9	9	9	9	9	9	9	9	9	9	8	8	9	9	9	8	9	9	9	9	9	9	9	9	9	9	8	8	10	9	8.84091	0.428257	8	10	44
Plates between dorsal and adipose fins	4	4	5	5	4	5	4	5	5	4	4	4	4	4	3	4	4	4	5	3	4	5	4	5	4	5		4	4	3	4	4	5	5	4	4	4	4	4	5	4	4	5	4	4.23256	0.570597	3	5	43
Predorsal plates	4	4	4	4	4	4	3	4	4	4	4	4	4	4	4	4	4	4	4	4	4	4	4	4	4	4	4	4	4	4	4	4	4	3	4	4	4	4	4	4	4	4	4	4	3.95455	0.210707	3	4	44
NRD	I+7	I+7	I+7	I+7	I+7	I+7	I+7	I+7	I+7	I+7	I+7	I+7	I+7	I+7	I+7	I+7	I+7	I+7	I+7	I+7	I+7	I+7	I+7	I+7	I+7	I+7	I+7	I+7	I+7	I+7	I+7	I+7	I+7	I+7	I+7	I+7	I+7	I+7	I+7	I+8	I+7	I+7	I+7	I+7
NRP	I+6	I+6	I+6	I+6	I+6	I+6	I+6	I+6	I+6	I+6	I+6	I+6	I+6	I+6	I+6	I+6	I+6	I+6	I+6	I+6	I+6	I+6	I+6	I+6	I+6	I+6	I+6	I+6	I+6	I+6	I+6	I+6	I+6	I+6	I+6	I+6	I+6	I+6	I+6	I+6	I+6	I+6	I+6	I+6
NRPv	i+5	i+5	i+5	i+5	i+5	i+5	i+5	i+5	i+5	i+5	i+5	i+5	i+5	i+5	i+5	i+5	i+5	i+5	i+5	i+5	i+5	i+5	i+5	i+5	i+5	i+5	i+5	i+5	i+5	i+5	i+5	i+5	i+5	i+5	i+5	i+5	i+5	i+5	i+5	i+5	i+5	i+5	i+5	i+5
NRA	i+5	i+5	i+5	i+5	i+5	i+5	i+5	i+5	i+5	i+5	i+5	i+5	i+5	i+5	i+5	i+5	i+5	i+5	i+5	i+5	i+5	i+5	i+5	i+5	i+5	i+5	i+5	i+5	i+5	i+5	i+5	i+5	i+5	i+5	i+5	i+5	i+5	i+5	i+5	i+5	i+5	i+5	i+5	i+5
NRC	i+14+i	i+14+i	i+14+i	i+13+i	i+14+i	i+14+i	i+14+i	i+14+i	i+14+i	i+14+i	i+14+i	i+14+i	i+14+i	i+14+i	i+14+i	i+14+i	i+14+i	i+14+i	i+14+i	i+14+i	i+14+i	i+14+i	i+14+i	i+14+i	i+14+i	i+14+i	i+13+i	i+14+i	i+14+i	i+14+i	i+14+i	i+14+i	i+14+i	i+14+i	i+14+i	i+14+i	i+14+i	i+14+i	i+14+i	i+14+i	i+14+i	i+14+i	i+14+i	i+14+i

## Sheet: Hopliancistrus xikrin
Measurement	35302	38096(1)ANSP193087	38096(2)	38096(3)	Holotype_37903	38096(5)ASNP193087	37356	40903(1)	40903(2)	40903(3)	40903(4)	40903(5)	40903(6)	40903(7)	40903(8)	40903(9)	40905(1)	40905(2)	40905(3)	40905(4)	40904(1)	40904(2)	40904(3)	40904(4)	40904(5)	40904(6)	40902(1)	40902(2)	40902(3)	40902(4)	40902(5)	40902(6)	40268	37355	35742	Média	SD	Min	Max	N
Standard length (mm)	95.12	84.71	69.16	65.69	131.32	69.69	141.56	120.04	102.94	104.43	98.5	64.96	72.25	100.93	85.41	86.2	95.09	99.4	90.39	85.34	133.84	110.31	101.73	100.89	91.44	87.43	127.63	99.6	105.2	103.93	104.79	100.33	95.75	125.91	106.61	98.8149	18.9257	64.96	141.56	35
% do standard length
Predorsal length	45.185	46.0394	44.5055	44.3751	44.4639	45.8315	43.4657	43.6938	43.7342	45.0254	43.9898	44.5659	44.7474	43.981	44.9947	44.5244	45.1783	44.9698	45.1267	44.4575	45.2705	44.4021	44.8639	43.4929	44.871	44.0924	43.4224	44.8293	43.5266	43.9815	45.6818	44.3736	45.0757	43.7852	44.8269	44.5529	0.684509	43.4224	46.0394	35
Head length	35.8074	37.6697	36.6252	36.8397	35.4249	36.4471	35.6245	34.9883	35.477	36.4646	35.1168	36.4224	36.7336	35.6683	36.8458	36.8677	36.4707	36.2274	36.0549	35.4347	35.6695	35.645	35.9284	35.6428	36.1439	35.7543	34.8586	36.0643	35.6179	35.8414	36.8069	36.4697	36.1253	34.9377	36.3943	36.0317	0.63801	34.8586	37.6697	35
Cleithral width	35.6707	37.7287	34.9479	35.5914	34.5187	35.3566	35.0876	34.1386	34.0684	35.4304	36.1523	34.6983	35.1142	35.9655	35.5579	35.3944	36.355	35.4728	34.9486	34.1809	35.9758	35.6994	35.1322	36.1978	35.608	36.4063	35.1955	34.759	35.3327	34.7349	35.9099	35.772	36.1462	35.033	36.3099	35.4455	0.747564	34.0684	37.7287	35
Cleithral process width	33.3999	34.9546	32.9092	33.6276	31.9144	33.2616	32.1207	32.1143	31.2998	32.6535	33.7157	32.5277	33.0104	33.5975	33.0992	33.1206	34.115	33.0684	32.8908	32.3061	32.2998	33.6869	32.8418	33.4325	33.1474	34.1302	32.4375	32.4799	32.7852	33.3494	32.484	33.1506	34.235	32.1897	33.374	33.0209	0.745178	31.2998	34.9546	35
Pectoral-Pelvic origin length	25.2839	25.7821	24.2915	25.3463	23.8882	24.9534	26.8579	26.2996	26.1123	25.8259	26.8426	25.3695	26.2699	25.0669	25.6176	26.3573	26.3224	25.0101	22.9118	23.6935	25.1195	24.404	23.9261	25.8103	24.2782	23.0127	24.7277	24.0261	24.4582	25.1227	25.3364	22.3961	23.5822	27.5991	27.3989	25.1229	1.25637	22.3961	27.5991	35
Pectoral-spine length	32.8112	34.1636	32.273	32.3185	35.0594	32.2428	33.7454	33.9054	32.8832	33.7834	32.599	32.3122	32.7197	35.7079	32.7713	32.8538	32.2852	32.3139	32.4925	32.142	35.2062	34.403	32.7829	33.6505	32.535	32.8148	33.9654	33.012	32.4144	34.4944	35.2228	32.1838	34.3081	32.3882	33.2708	33.2582	1.02602	32.142	35.7079	35
Pelvic-anal origin length	22.5294	23.9523	22.9034	23.4587	25.3122	24.7668	23.5448	25.0333	23.9751	24.9832	24.4061	24.0302	23.5986	24.5715	23.8848	22.9234	23.9983	23.9537	23.6309	24.4551	26.2627	23.851	25.2924	24.7299	23.7533	24.1222	24.0774	25.492	24.2776	23.766	23.6378	24.539	23.7493	22.6034	23.0935	24.0903	0.82498	22.5294	26.2627	35
Pelvic-spine length	22.3297	23.5982	23.4239	23.6413	22.6317	23.748	20.6697	22.6924	21.6437	24.0065	21.8477	23.2913	24.4152	24.0365	24.037	22.7958	23.6723	22.1328	23.7637	23.4122	22.9603	23.2345	22.8939	22.4898	23.119	24.2594	22.4085	23.0823	22.7471	24.555	23.1606	22.2267	24.0104	22.4287	21.7709	23.0611	0.877047	20.6697	24.555	35
Postanal length	27.7754	26.5376	28.022	27.4319	26.8809	25.9578	25.7135	26.1163	26.394	25.8355	26.0711	27.2014	27.1972	26.8008	26.484	25.348	26.6905	25.6841	26.7065	25.8027	24.4994	25.8453	26.2459	26.1176	25.8858	26.2153	26.6552	25.0301	27.1293	25.8636	26.4052	26.6022	26.7572	25.7883	26.611	26.3515	0.731632	24.4994	28.022	35
Anal-fin spine length	9.14634	10.353	10.3528	10.4125	11.0189	9.14048	9.52953	9.42186	9.96697	10.9834	8.6599	9.55973	9.7301	9.35302	9.109	9.24594	9.50678	8.92354	10.3109	8.97586		10.2892	9.58419	8.62325	8.38801	9.36749	9.47269	8.83534	9.64829	8.94833	10.1155	9.16974	10.5796	10.023	9.98968	9.60985	0.667843	8.38801	11.0189	34
Dorsal spine length	23.9277	25.2981	23.7999	24.098	23.6598	25.6995	21.5527	23.9837	23.4894	25.6535	23.4721	24.6459	25.8131	24.4724	24.8449	24.0603	24.5557	24.1046	23.9407	23.2365	24.223	24.268	22.7563	23.2431	24.7157	24.6597	22.8943	23.6546	24.116		24.0863	23.2333	24.7102	23.5168	23.7407	24.0625	0.876804	21.5527	25.8131	34
Dorsal-fin base length	26.7452	26.5022	26.6773	25.7878	27.3759	26.6609	25.4097	26.7494	26.2386	24.8779	26.4569	25.9852	26.6574	27.4745	26.0274	26.2645	26.8693	25.3924	25.7772	26.5643	25.7995	27.1508	25.2236	25.6715	25.6234	26.2038	26.2164	26.8976	25.5989	27.1721	26.1952	25.3264	26.2768	25.6215	26.2546	26.2207	0.64084	24.8779	27.4745	35
Dorsal-adipose distance	12.7103	10.3766	10.83	11.7826	12.1231	10.3171	11.7335	12.1959	12.1624	12.6783	10.9137	9.28264	11.1419	11.0473	12.5746	11.5893	11.9361	11.2374	11.5942	10.6398	12.9707	11.2864	12.3464	12.0924	11.8001	11.3577	11.596	11.4859	13.1084	11.6906	12.7589	12.0502	12.1044	13.605	10.5712	11.7055	0.895434	9.28264	13.605	35
Caudal peduncle depth	10.86	11.0377	10.3094	10.1385	10.8894	10.7045	10.4055	10.105	10.7344	10.5813	10.7107	10.2217	10.6574	10.7599	10.7247	10.4988	10.8634	10.2213	10.3551	10.1242	10.5499	10.7243	10.0167	10.3281	10.3346	10.8315	10.93	10.4618	10.4943	10.9593	10.6212	10.6449	10.8303	10.5552	10.7776	10.5704	0.273562	10.0167	11.0377	35
Adipose-spine length	6.23423	7.62602	7.86582	7.83985	7.05148	8.06428	7.57982	7.0893	8.24752	7.46912	9.09645		9.03806	7.39126	8.00843	8.44548	7.95036	7.32394	7.19106	7.30021	6.86641	7.8778	7.32331	7.39419	7.85214	7.9149	8.0467	8.12249	7.80418	7.659	7.84426	7.41553	7.74935	7.54507	7.46647	7.6969	0.554027	6.23423	9.09645	34
Adipose-Caudal length	20.2481	21.9337	22.0937	19.9269	20.6823	21.323	20.373	20.8431	21.6922	22.1297	22.5584	23.4606	21.9516	21.401	21.2739	21.2297	21.8109	21.9517	21.4404	21.9592	21.3837	21.5302	21.0951	21.6969	20.6584	21.4229	22.3693	21.3855	21.2928	21.7454	21.2234	20.8213	22.5274	19.7919	21.0393	21.4362	0.759607	19.7919	23.4606	35
Body depth at dorsal-fin origin	16.6316	16.7631	16.3823	16.2582	16.5778	16.3582	13.4501	14.3202	16.3105	15.1585	15.6751	14.4704	14.3114	14.4457	14.0616	13.2715	17.0365	12.8672	14.4485	12.7959	14.6892	15.393	13.4769	12.7565	14.4248	15.2808	14.3148	15.8333	13.5171	14.8658	14.0662	13.2264	15.8851	13.8512	14.5859	14.7932	1.25605	12.7565	17.0365	35
Body Width at dorsal-fin origin	30.5088	30.4687	28.5859	29.1977	29.4015	28.2967	28.8358	28.0073	29.6969	28.0858	30.3655	28.2943	29.1765	28.8616	30.1253	28.9443	30.3292	27.5956	28.7311	27.6072	28.28	29.3627	28.6936	28.5459	29.8556	29.3492	29.7579	28.8454	30.1141	30.1742	29.1345	28.7252	30.517	29.9103	30.6819	29.2304	0.879236	27.5956	30.6819	35
Body Width at anal-fin origin	18.8078	18.2977	16.8739	18.4807	19.5857	17.8074	17.4626	16.4112	18.3408	17.6961	18.0203	16.9335	17.0519	17.6954	17.1409	17.9002	18.1407	15.493	16.8603	15.4441	17.0203	18.1489	16.7895	15.8886	17.6837	18.6206	18.1932	18.6044	18.9354	18.2046	23.6855	17.7215	18.5274	17.5125	18.2253	17.8344	1.38847	15.4441	23.6855	35
Postdorsal length	33.1581	31.7436	32.6056	30.9484	31.8763	30.8366	31.2094	31.4312	32.1061	32.6535	32.5381	31.7272	31.1557	31.616	33.146	31.2761	31.9592	33.1087	33.1121	32.3178	32.0383	32.3815	32.3307	33.2045	31.6164	31.3508	32.9703	31.9277	33.4791	33.0415	33.4383	31.6954	33.3681	33.2777	30.8132	32.2131	0.826846	30.8132	33.4791	35
Anus-anal fin length	6.39193	6.51635	5.5668	5.46506	7.42461	6.15583	6.41424	6.63112	6.78065	6.31045	6.71066	5.4649	5.70242	6.79679	5.94778	5.51044	5.33179	6.0161	6.44983	5.88235	6.7095	6.11912	6.37963	6.12548	6.13517	6.38225	5.52378	6.2751	5.12357	6.55249	6.07882	6.0899	6.22454	7.04471	6.34087	6.18786	0.511586	5.12357	7.42461	35
% of Head length
Orbital diameter	17.2049	17.5494	18.7919	18.8017	15.4772	18.7008	16.1015	16.7381	16.4567	16.2027	16.3631	19.3998	18.5757	16.9722	17.6358	17.1806	17.474	16.2177	17.5821	17.6918	15.4797	16.0732	17.0725	16.2403	17.8517	17.7543	15.5765	16.6481	16.4932	17.5034	16.5154	16.5346	16.6522	16.5719	15.9278	17.0289	1.00208	15.4772	19.3998	35
Snout length	58.808	57.5995	57.6392	57.3554	60.2752	59.8819	58.7745	59.4048	61.5279	62.4737	61.3472	58.284	60.211	61	57.9282	58.37	58.9965	58.9281	60.6014	58.1349	61.0599	59.7406	58.5773	59.0934	59.7277	61.5163	61.0025	58.4076	60.5551	59.3557	59.7615	59.7431	59.2657	60.0818	59.433	59.5675	1.26046	57.3554	62.4737	35
Internares width	14.2689	13.6948	12.8701	12.562	15.1118	12.9528	15.7843	14.119	14.6221	15.1261	15.6982	15.3001	12.9616	14.2778	13.8545	13.3732	13.9273	14.5237	15.158	14.881	15.1445	14.3693	14.5828	13.96	13.767	14.8113	17.4421	14.4488	13.691	13.6107	13.9227	13.5829	13.6456	13.9123	13.1959	14.2615	0.979168	12.562	17.4421	35
Interorbital width	39.8121	36.2582	35.4915	35.5372	40.5632	36.7717	39.4012	36.9762	38.9376	38.3403	38.595	35.2071	37.0008	39.5833	36.4156	37.2876	38.0623	38.0172	38.1712	35.086	38.9191	39.8525	36.8263	37.208	35.2496	38.1638	40.526	36.6091	38.7243	38.2013	38.0607	36.8133	39.1732	40.191	38.634	37.8476	1.57082	35.086	40.5632	35
Head depth	42.6307	40.8649	40.9001	41.4876	42.5623	41.4173	38.5683	39.1905	41.6484	40.4937	40.7054	39.6872	39.5252	39.1111	38.7353	37.6337	43.0796	37.5451	38.7542	37.9299	40.8463	40.1577	36.2791	37.1524	39.7882	39.9872	40.9081	42.3163	38.324	39.2215	39.3052	37.6332	40.4163	38.7588	38.5309	39.7742	1.67688	36.2791	43.0796	35
Dentary tooth row length	16.7058	17.7374	18.0813	17.7686	17.6698	18.189	17.6482	18.3333	18.5104	18.75	19.8323	19.4421	19.367	18.6944	17.5405	17.8414	18.2526	17.634	19.0856	19.1799	16.6946	17.9298	18.8235	19.6051	17.9123	18.5541	17.577	18.931	17.881	18.2013	16.8784	17.7917	20.2371	18.3905	17.6804	18.2672	0.844356	16.6946	20.2371	35
Premaxillary tooth row length	16.7058	18.8342	18.0418	18.1405	17.1539	18.8189	18.025	19.5238	18.9485	20.3782	20.2371	20.3297	19.8191	19.3333	18.1125	18.6281	19.6655	19.0225	18.6253	20.2381	18.4541	19.3795	19.3981	19.8276	20.0908	20.0256	18.7683	19.4878	18.7884	18.094	18.5637	18.6663	19.1096	18.7543	18.7629	18.9929	0.870284	16.7058	20.3782	35
Head width	105.402	98.7151	93.9597	92.7686	104.17	95.5906	103.193	98.7143	100.465	102.18	108.413	93.8292	98.2668	103.75	97.0448	97.7344	103.287	98.8614	98.5578	99.1733	101.55	101.577	102.353	104.588	102.421	102.655	104.361	99.0535	103.523	98.3356	97.8481	98.3329	107.17	102.819	102.964	100.675	3.70607	92.7686	108.413	35
Eye-nare length	14.2396	11.9712	11.8831	12.2727	13.822	12.5591	13.3651	12.7619	13.6911	13.5242	13.7323	11.4539	12.2457	13.4444	13.2507	13.1215	13.2641	13.885	13.2556	12.1032	14.5161	12.8179	13.0233	12.6529	11.1649	13.3717	12.6995	12.3608	13.1839	13.906	12.3671	13.7196	12.0844	14.3669	13.4278	13.0146	0.818717	11.1649	14.5161	35
Interbranchial distance	54.5508	50.2977	52.8227	53.9256	49.828	55.5906	54.5509	55.5476	55.1479	54.5956	58.0515	56.6357	56.0663	55.3889	54.7823	54.5941	58.91	54.4849	56.6125	53.2077	53.163	55.1882	56.4979	56.0623	55.8245	58.2214	54.3268	57.3775	56.712	55.7852	55.2502	56.2995	54.4088	53.5804	54.9227	55.1203	1.89391	49.828	58.91	35
Lower lip width	54.727	54.5284	54.8362	56.4876	57.5666	54.5276	54.0353	58.5238	59.1183	55.7511	58.4273	61.623	59.156	59.2222	52.8122	55.5695	59.6597	58.095	62.1356	60.119	58.5882	59.6389	60.1915	60.4839	64.8109	63.2758	55.9452	60.078	60.6352	57.5839	56.754	56.7915	62.4458	57.6495	58.2474	58.2869	2.80174	52.8122	64.8109	35
Lower lip length	12.5954	13.5694	12.6332	14.5041	13.1126	10.6299	13.841	14.6667	14.6769	13.813	15.4091	15.9341	15.5614	15.0833	13.7909	14.5374	15.1096	13.774	15.0967	13.0952	13.1965	13.2248	14.1724	14.4605	15.2194	15.3551	13.5536	13.0011	14.4115	13.3691	12.8338	13.8836	14.3683	11.4344	14.4588	13.9536	1.15255	10.6299	15.9341	35
Count
Premaxillary teeth	68	52	53	50	52	48	72	56	56	69	55	58	53	60	56	54	51	58	48	54	64	58	51	65	63	61	57	66	58	60	45	50	58	61	60	57.1429	6.33915	45	72	35
Dentary teeth	60	52	53	51	54	45	78	54	58	66	54	52	56	62	59	49	53	57	53	53	62	53	53	63	63	62	60	59	61	59	55	55	50	62	63	57.1143	6.06713	45	78	35
Total lateral median plates	24	24	24	24	24	24	24	24	24	24	24	24	24	24	24	24	24	24	24	24	24	24	24	24	24	24	24	23	23	24	24	24	24	24	23	23.9143	0.284029	23	24	35
Plates between anal and caudal fins	9	9	9	9	9	9	9	9	9	9	9	9	9	9	9	9	9	9	9	9	9	9	9	9	9	8	9	9	9	9	9	9	9	9	9	8.97143	0.169031	8	9	35
Plates between dorsal and adipose fins	5	3	4	4	4	4	4	4	4	5	4	3	4	4	4	4	4	4	5	4	4	4	5	4	4	4	4	4	5	4	4	4	4	5	4	4.11429	0.471008	3	5	35
Predorsal plates	3	3	3	3	3	3	4	4	3	3	3	3	3	3	3	4	3	3	4	3	3	3	3	3	3	3	3	3	3	3	4	4	4	3	4	3.22857	0.426043	3	4	35
NRD	I+7	I+7	I+7	I+7	I+7	I+7	I+7	I+7	I+7	I+7	I+7	I+7	I+7	I+7	I+7	I+7	I+7	I+7	I+7	I+7	I+7	I+7	I+7	I+7	I+7	I+7	I+7	I+7	I+7	I+7	I+7	I+7	I+7	I+7	I+7
NRP	I+6	I+6	I+6	I+6	I+6	I+6	I+6	I+6	I+6	I+6	I+6	I+6	I+6	I+6	I+6	I+6	I+6	I+6	I+6	I+6	I+6	I+6	I+6	I+6	I+6	I+6	I+6	I+6	I+6	I+6	I+6	I+6	I+6	I+6	I+6
NRPv	i+5	i+5	i+5	i+5	i+5	i+5	i+5	i+5	i+5	i+5	i+5	i+5	i+5	i+5	i+5	i+5	i+5	i+5	i+5	i+5	i+5	i+5	i+5	i+5	i+5	i+5	i+5	i+5	i+5	i+5	i+5	i+5	i+5	i+5	i+5
NRA	i+5	i+5	i+5	i+5	i+5	i+5	i+5	i+5	i+5	i+5	i+5	i+5	i+5	i+5	i+5	i+5	i+5	i+5	i+5	i+5	i+5	i+5	i+5	i+5	i+5	i+5	i+5	i+5	i+5	i+5	i+5	i+5	i+5	i+5	i+4
NRC	i+14+i	i+14+i	i+14+i	i+14+i	i+14+i	i+13+i	i+13+i	i+14+i	i+14+i	i+14+i	i+14+i	i+14+i	i+13+i	i+14+i	i+14+i	i+14+i	i+14+i	i+14+i	i+14+i	i+14+i	i+14+i	i+14+i	i+14+i	i+14+i	i+14+i	i+14+i	i+14+i	i+14+i	i+14+i	i+14+i	i+14+i	i+14+i	i+14+i	i+14+i	i+14+i

## Sheet: Hopliancistrus xavante
Measurement	MZUSP 87061(1)	MZUSP87061(2)	MZUSP89805(1)	MZUSP89805(2)	MZUSP94134(1)	MZUSP94134(2)	MZUSP94134(4)	MZUSP94189(1)	MZUSP94189(2)	MZUSP98180(1)	MZUSP98180(2)	MZUSP98180(3)	MZUSP98180(4)	INPA35273(1)D	INPA35273(2)	INPA35273(3)	INPA35273(4)	INPA35273(5)H	INPA35273(6)	INPA35273(7)	INPA35273(8)	INPA35273(9)	INPA35273(10)Es	INPA35273(11)d	INPA35273(12)Es	INPA35273(13)	INPA35273(14)	INPA35273(15)	Mean	SD	Min	Max	N
Standard length (mm)	74.48	60.7	84.78	76.15	89.24	64.07	61.08	90.39	99.19	107.46	101.19	88.21	79.05	80.1	67.53	89.78	112.43	114.23	105.97	95.92	115.81	109.11	100.62	91.4	111.79	71.7	116.53	113.2	91.8611	17.7948	60.7	116.53	28
% do standard length
Predorsal length	46.0258	46.1944	45.7891	46.4347	45.3944	45.8717	45.7105	44.7173	44.1274	45.161	45.123	45.3577	44.8956	44.3196	45.1503	44.687	44.3209	43.6488	44.371	42.9108	45.8855	44.3864	44.355	45.1532	46.0596	43.2636	43.9286	45.9187	44.9701	0.921692	42.9108	46.4347	28
Head length	36.2916	36.9522	36.6596	37.0716	36.4523	36.9908	37.4263	35.9664	36.7376	35.7435	35.9917	36.1524	35.9772	35.0811	36.7837	35.4422	35.8445	35.7962	35.9913	35.4983	36.1627	35.6429	36.7621	36.2473	36.166	35.272	35.2699	36.5371	36.1754	0.603425	35.0811	37.4263	28
Cleithral width	34.4791	35.5189	34.3713	34.7341	35.0179	34.9149	33.9227	33.632	34.4289	34.357	34.2722	33.783	34.067	33.9825	33.9109	34.4843	34.1813	33.9928	33.8209	34.362	35.6187	34.6989	34.9533	34.8249	34.6185	34.1841	34.652	35.3887	34.4705	0.52262	33.632	35.6187	28
Cleithral process width	33.1498	33.9539	32.9087	32.4754	32.082	33.401	32.3019	31.1207	31.8984	31.863	31.179	31.1983	31.8406	32.3471	31.8377	31.6997	32.0911	31.9268	31.5372	31.9746	32.4065	32.2885	32.6178	32.407	32.7847	31.841	31.7944	33.3657	32.2247	0.68832	31.1207	33.9539	28
Pectoral-Pelvic origin length	28.1552	27.8913	25.631	25.673	26.7593	26.9237	27.2266	29.3285	26.9584	28.4664	25.2693	26.5843	25.8444	28.7391	26.9362	27.0327	26.372	26.2803	27.5361	25.6047	28.2445	25.9463	28.1554	26.7834	28.6609	29.4421	27.2119	27.7297	27.1924	1.16169	25.2693	29.4421	28
Pectoral-spine length	28.2895	27.4135	30.6322	29.7702	29.7176	30.1233	29.9116	30.5897	30.6079	29.5645	28.2834	28.5002	28.425	28.2522	29.1574	29.5834	29.0047	29.5457	29.5178	28.0651	28.5727	27.376	29.8947	28.9934	30.441	29.9303	28.4648	30.8304	29.2664	0.981094	27.376	30.8304	28
Pelvic-anal origin length	24.1944	22.3888	24.6992	23.9921	23.8906	23.8645	24.2633	22.9008	24.9622	23.4506	23.8166	23.5801	24.4023	22.4969	22.701	23.9363	24.7265	24.6082	24.2333	25.834	22.4419	24.7548	24.4683	23.3807	25.2527	22.6778	24.0796	23.6042	23.9144	0.885519	22.3888	25.834	28
Pelvic-spine length	23.2143	21.7957	24.0623	24.4517	23.2183	24.723	24.9836	23.111	23.954	21.1334	22.6208	22.2764	22.8843	22.2722	22.5085	22.5551	21.569	22.9624	22.2233	22.842	22.8305	22.4727	24.4385	22.7133	22.9448	22.4826	21.9858	22.4382	22.9167	0.94861	21.1334	24.9836	28
Postanal length	24.3287	24.7611	23.8146	23.677	23.5769	25.3473	23.4774	23.7637	24.3674	23.3017	24.0933	23.7615	24.4529	24.6192	25.3813	23.6356	24.7087	23.4965	23.0726	23.9158	23.858	23.5725	24.7168	24.3326	23.1774	23.431	24.8091	23.9488	24.05	0.623754	23.0726	25.3813	28
Anal-fin spine length	10.7948	8.64909	11.3352	10.8339	11.4074	12.2522	12.5573		11.9165	12.2185	11.5822	11.2346	10.2214	11.0986	9.41804	10.0802	11.287	12.1159	11.3617	12.1038	12.745	11.6396	11.4888	11.0613	11.7721	10.516	11.7223	12.5972	11.3337	0.957179	8.64909	12.745	27
Dorsal spine length	24.8657	23.8386	24.6874	24.7012	23.0838	25.238	23.9031	24.3943	22.5628	22.4828	21.1483	22.5031	22.8843	21.7728	23.8857		22.2005	24.582	22.4875	21.8307	22.3124	22.2069	23.7428	24.1904	22.4886	25.2022	22.1831	21.6696	23.224	1.21172	21.1483	25.238	27
Dorsal-fin base length	28.0344	27.8254	27.4239	28.0499	27.017	27.8758	27.8815	27.6247	26.8172	28.4385	26.6627	27.8653	26.9703	26.5668	26.9362	27.4671	27.3504	28.0837	26.3188	27.2206	26.932	26.1296	27.1517	27.2648	26.9434	27.6987	27.8984	26.8463	27.332	0.585173	26.1296	28.4385	28
Dorsal-adipose distance	11.8287	10.7908	12.7978	12.7118	12.8194	11.2689	10.5108	12.081	11.9367	13.7912	12.1949	13.7966	12.5237	12.7216	11.0173	14.1346	12.7101	12.221	12.9376	11.8849	13.3667	13.7384	13.7845	12.0131	12.1209	12.7476	13.4043	11.5194	12.4777	0.957781	10.5108	14.1346	28
Caudal peduncle depth	12.2852	12.3558	11.9132	11.7663	11.9677	12.3303	11.8533	11.9925	11.6342	11.93	11.8193	11.4953	11.7521	12.0225	11.6985	11.8289	12.0519	12.0021	12.0317	11.8641	12.9263	11.6855	11.8466	11.7505	12.5682	11.8131	11.9283	12.3852	11.9821	0.308961	11.4953	12.9263	28
Adipose-spine length	7.55908	7.26524	7.9146	6.22456	6.70103	6.8987	7.05632	6.74853	5.58524	5.98362	7.26356	6.3825	6.85642	6.42946	7.35969		7.24895	6.98591	6.4924	5.74437	6.15664	4.66502	5.00894	5.60175	6.65534	7.894	6.18725	7.19081	6.59481	0.811198	4.66502	7.9146	27
Adipose-Caudal length	22.1133	22.8501	21.1371	21.3395	20.3608	22.4598	20.0557	20.312	20.5666	19.4305	20.4566	20.0317	21.5686	21.4981	21.7089	19.8819	21.062	20.1786	21.0343	21.9141	21.328	20.2273	19.5488	20.9956	21.3078	20.8368	20.381	20.2297	20.8863	0.860034	19.4305	22.8501	28
Body depth at dorsal-fin origin	19.8577	19.4399	19.1319	18.6211	17.8619	20.0874	18.2875	16.816	18.2075	17.3739	17.8871	17.7418	17.3055	17.0787	17.7106	18.8015	17.7088	19.8634	15.1647	16.055	16.8034	15.7822	16.2592	17.9212	17.5329	15.6485	19.171	18.5424	17.8094	1.31636	15.1647	20.0874	28
Body Width at dorsal-fin origin	30.1557	30.313	29.1106	29.0217	29.1237	29.3585	29.0766	28.6647	29.3578	28.6804	27.4237	28.3868	29.1588	28.6267	27.5581	30.2629	31.5307	30.7975	29.4612	30.1918	28.8835	29.6948	30.3319	30.3392	29.8774	27.4059	30.5243	30.9629	29.4386	1.04877	27.4059	31.5307	28
Body Width at anal-fin origin	18.7836	19.1104	18.837	18.1221	18.4446	18.9012	18.1729	17.6236	18.9031	19.6538	18.3911	18.8414	19.494	17.8652	17.8439	19.247	19.5233	19.8809	19.0903	17.7857	18.7203	18.6051	19.3103	19.5295	19.975	18.2427	19.5143	20.6184	18.894	0.739155	17.6236	20.6184	28
Postdorsal length	31.9146	31.9605	31.6938	32.2653	31.3312	31.8402	28.7492	29.771	31.5959	31.3884	31.1493	31.0509	32.6755	31.8477	30.9196	32.2566	31.8776	29.7733	31.9996	31.4741	33.2009	32.2244	31.5444	30.4814	31.9259	32.8731	32.7469	30.3622	31.5319	1.00343	28.7492	33.2009	28
Anus-anal fin length	7.43824	6.0626	6.98278	7.91858	6.27521	7.02357	6.66339	7.83272	7.1479	7.00726	6.86827	6.57522	8.3618	7.01623	5.89368	7.22878	6.46625	6.30307	7.37001	6.54712	6.49339	6.96545	8.14947	6.49891	6.27069	7.01534	6.07569	6.38693	6.88709	0.636729	5.89368	8.3618	28
% of Head length
Orbital diameter	17.6841	18.0562	17.4389	17.4283	16.6001	18.6076	18.154	16.7641	16.0812	14.9961	16.2273	16.651	17.8622	17.2242	17.4718	16.3734	16.0546	15.505	15.548	17.2981	15.4489	15.891	16.0854	16.058	15.3599	17.0819	15.4988	15.4497	16.6036	0.99475	14.9961	18.6076	28
Snout length	59.7484	61.5693	61.6152	63.2306	60.7132	59.4093	59.1864	62.104	59.6323	63.0305	62.6579	62.0571	59.2827	61.8149	58.2931	62.5079	63.1017	63.4385	62.5066	59.4714	62.9179	63.5125	63.2874	63.8394	61.8105	61.6449	62.6034	63.177	61.7201	1.60505	58.2931	63.8394	28
Internares width	13.4295	13.4195	14.1892	14.1339	14.4482	14.0928	14.9606	15.9336	15.4501	17.5996	15.4585	15.6789	18.9522	15.6228	13.8084	16.0591	16.7494	16.0186	16.0986	15.6828	17.0487	16.611	15.8962	15.1826	17.4128	15.5793	17.4696	16.2959	15.6887	1.34177	13.4195	18.9522	28
Interorbital width	34.3322	34.9086	35.7143	34.396	36.2742	36.7089	34.1645	35.9582	36.6356	37.9849	37.6442	38.2879	36.3924	35.694	35.1449	37.6493	38.3127	38.787	38.0703	35.8884	41.9771	38.5703	36.6315	37.9716	37.9669	36.7734	36.3017	39.3617	36.9465	1.73592	34.1645	41.9771	28
Head depth	49.0196	47.8377	46.2033	45.5544	45.5579	49.4937	44.4882	44.94	44.978	45.4048	46.2383	45.751	47.7145	46.8683	45.7327	47.2659	45.9801	49.7188	45.5427	44.3465	48.1375	44.433	42.9305	47.4193	46.4754	44.0886	45.9611	46.9778	46.2521	1.65239	42.9305	49.7188	28
Dentary tooth row length	19.3859	20.2407	20.6242	21.7853	19.4897	18.8186	19.5976	20.2399	20.1701	21.7912	20.8677	18.9087	21.8706	20.0356	19.3237	18.8561	20.0993	19.1489	20.6607	19.9119	20.7498	19.4394	20.5461	19.8913	19.0947	21.1151	20.5839	18.7137	20.07	0.915328	18.7137	21.8706	28
Premaxillary tooth row length	20.5697	19.6166	21.4929	21.7853	20.4734	20.1266	21.0849	21.6549	20.8288	20.5936	21.4717	19.5045	22.7496	19.9644	19.5652	19.9246	21.6377	21.7657	20.7132	20.7342	22.2541	21.3422	20.6272	21.8835	19.2184	21.7873	20.8029	19.5116	20.8459	0.934432	19.2184	22.7496	28
Head width	102.701	96.6117	103.024	100.354	102.06	103.207	99.7375	99.8462	104.528	104.712	99.9451	93.1013	101.301	98.9324	98.3897	99.4343	99.0074	100.636	99.2134	98.9427	94.6036	98.8429	95.0257	103.018	102.449	100.474	105.45	105.875	100.408	3.1736	93.1013	105.875	28
Eye-nare length	12.8376	13.0629	13.4813	13.2483	13.8641	12.1519	12.1172	13.4113	12.7058	14.189	14.0033	14.2992	13.045	12.9181	12.8824	14.5192	13.8213	14.0621	14.6565	12.0705	13.8013	13.5253	13.8956	13.7338	13.95	12.8905	12.5304	13.2495	13.3901	0.716689	12.0705	14.6565	28
Interbranchial distance	56.0118	58.3148	55.7272	57.9525	57.4547	55.9072	54.4182	57.2747	54.2261	55.7667	57.084	55.0956	55.4149	57.5801	55.9581	56.9767	55.2605	57.5202	56.581	55.3891	57.9752	55.747	55.0149	56.1123	56.369	57.414	57.4696	56.1654	56.3636	1.11592	54.2261	58.3148	28
Lower lip width															57.1659	61.3765	60.9181	60.7973	58.8883	59.3539	61.2942	61.0954				59.4701	60.2433	57.471	59.8249	1.4944	57.1659	61.3765	11
Lower lip length															14.8953	15.7448	14.9876	16.4588	15.2596	13.8032	15.043	15.8395				14.9862	15.8394	17.529	15.4897	0.967644	13.8032	17.529	11
Counts
Premaxillary teeth	50	43	52	54	62	44	54								41	38	45	52	54	38	54	47	58		48	44	46	56	49	6.6491	38	62	20
Dentary teeth	45	45	53	60	53	46	51								42	39	40	45	59	40	55	54	57		48	41	50	55	48.9	6.69564	39	60	20
Total lateral median plates	24	24	24	24	25	24	24								25	24	25	25	24	24	24	25	24		24	25	24	24	24.3	0.470162	24	25	20
Plates between anal and caudal fins	9	8	9	9	8	9	8								8	9	9	9	8	9	8	9	9		8	8	9	9	8.6	0.502625	8	9	20
Plates between dorsal and adipose fins	4	4	4	5	5	4	4								4	5	4	4	4	4	4	4	5		4	4	4	4	4.2	0.410391	4	5	20
Predorsal plates	3	3	3	4	3	3	3							3	3	3	3	3	3	3	3	3	3	3	3	3	3	3	3.04545	0.213201	3	4	22
NRD	I+7	I+7	I+7	I+7	I+7	I+7	I+7	I+7	I+7	I+7	I+7	I+7	I+7	I+7	I+7	I+7	I+7	I+7	I+7	I+7	I+7	I+7	I+7	I+7	I+7	I+7	I+7	I+7
NRP	I+6	I+6	I+6	I+6	I+6	I+6	I+6	I+6	I+6	I+6	I+6	I+6	I+6	I+6	I+6	I+6	I+6	I+6	I+6	I+6	I+6	I+6	I+6	I+6	I+6	I+6	I+6	I+6
NRPv	i+5	i+5	i+5	i+5	i+5	i+5	i+5	i+5	i+5	i+5	i+5	i+5	i+5	i+5	i+5	i+5	i+5	i+5	i+5	i+5	i+5	i+5	i+5	i+5	i+5	i+5	i+5	i+5
NRA	i+5	i+5	i+5	i+5	i+5	i+5	i+5	i+5	i+5	i+5	i+5	i+5	i+5	i+5	i+5	i+5	i+5	i+5	i+5	i+5	i+5	i+5	i+5	i+5	i+5	i+5	i+5	i+5
NRC	i+14+i	i+14+i	i+14+i	i+14+i	i+14+i	i+14+i	i+14+i	i+14+i	i+14+i	i+14+i	i+14+i	i+14+i	i+14+i	i+14+i	i+14+i	i+14+i	i+14+i	i+14+i	i+14+i	i+14+i	i+14+i	i+14+i	i+14+i	i+14+i	i+14+i	i+14+i	i+14+i	i+14+i
